# Supplementary material for: Explainability Methods from Machine Learning Detect Important Drugs’ Atoms in Drug-Target Interactions
Source: J Chem Inf Model. 2026 Apr 15;66(8):4947–61. doi: 10.1021/acs.jcim.6c00037 (PMC13126640; doi:10.1021/acs.jcim.6c00037)
Supplement: Supplementary file 2 [file ci6c00037_si_004.csv]

	Drug_ID	Target_ID	Y
0	CHEMBL1982610	P43405	11.9000008748032
1	CHEMBL306380	O43353	13.68502665202918
2	CHEMBL1336	Q9UIK4	11.1
3	CHEMBL196363	Q16513	11.2000001283342
4	CHEMBL466496	Q16539	10.40102999566398
5	CHEMBL2004447	Q9NWZ3	11.1
6	CHEMBL2000481	Q9P1W9	11.9000008748032
7	CHEMBL211003	P54619	11.1
8	CHEMBL1981215	P51812	11.50000018605658
9	CHEMBL1972568	P53350	11.2000001283342
10	CHEMBL2178352	Q15118	11.1
11	CHEMBL536151	Q5VT25	11.1
12	CHEMBL558752	Q9UL54	12.95387196432176
13	CHEMBL1986177	Q16620	11.50000018605658
14	CHEMBL1986979	P06239	12.69999765407204
15	CHEMBL1964382	P50613	11.50000018605658
16	CHEMBL2005631	P08581	13.5000078224159
17	CHEMBL1986943	Q15303	11.50000018605658
18	CHEMBL219722	P53350	11.2000001283342
19	CHEMBL1969664	P24941	12.1
20	CHEMBL1807446	P45983	10.70205999132796
21	CHEMBL1997872	O15075	11.1
22	CHEMBL2003420	Q12851	11.30000023710935
23	CHEMBL574738	P48736	11.1
24	CHEMBL1989265	Q9H4B4	11.2000001283342
25	CHEMBL1996931	Q9HBY8	11.1
26	CHEMBL2001668	Q13554	11.2000001283342
27	CHEMBL445813	Q9Y6M4	11.1
28	CHEMBL127898	P08581	11.59999967865706
29	CHEMBL1993413	P36507	11.50000018605658
30	CHEMBL2004637	O94806	12.49999691337226
31	CHEMBL460702	P51451	12.40102999566398
32	CHEMBL1990482	P28482	11.2000001283342
33	CHEMBL210963	Q9Y478	11.10877392430751
34	CHEMBL1089082	P49137	10.40102999566398
35	CHEMBL553	P11362	11.30000009302829
36	CHEMBL1980178	O00311	15.200179497572904
37	CHEMBL1421	Q8IVH8	12.29382002601611
38	CHEMBL1980163	P51812	11.2000001283342
39	CHEMBL103667	Q9UHD2	11.25730765115346
40	CHEMBL1990904	Q13153	11.1
41	CHEMBL1973720	P48729	13.89997073344623
42	CHEMBL245377	P35968	14.1
43	CHEMBL1624529	P53778	11.30000023710935
44	CHEMBL1974617	P51812	10.70000007460618
45	CHEMBL1996500	Q9NWZ3	11.1
46	CHEMBL242865	O96013	11.40000020244542
47	CHEMBL2002479	P16591	11.9000008748032
48	CHEMBL1082440	Q05513	11.59999967865706
49	CHEMBL223360	Q86V86	11.1500000641671
50	CHEMBL1973793	P50750	11.9000008748032
51	CHEMBL1989957	P31749	11.2000001283342
52	CHEMBL288441	Q16816	12.56852108295775
53	CHEMBL1986781	Q06187	11.99999841719865
54	CHEMBL1984162	Q9BXA7	11.9000008748032
55	CHEMBL1242112	P12931	13.02081875395238
56	CHEMBL558752	P06239	12.29382002601611
57	CHEMBL482767	Q00535	11.30000023710935
58	CHEMBL347195	Q04759	9.89317412396815
59	CHEMBL335718	Q05655	12.95387196432176
60	CHEMBL195029	P28482	10.79897000433602
61	CHEMBL1834657	P17948	11.921023052706827
62	CHEMBL1624529	Q14012	11.40000020244542
63	CHEMBL1242757	Q9UBF8	11.68502665202918
64	CHEMBL1976134	Q9HBH9	12.69999765407204
65	CHEMBL2002586	P50750	11.9000008748032
66	CHEMBL1971947	P17612	11.2000001283342
67	CHEMBL379218	Q9UQ88	11.1
68	CHEMBL504950	P08581	11.59999967865706
69	CHEMBL1966722	P08922	11.80000050388302
70	CHEMBL1969506	Q13464	12.19999903484653
71	CHEMBL231568	Q15078	10.49794000867204
72	CHEMBL1982465	O00418	11.50000018605658
73	CHEMBL1516890	P51957	11.30000023710935
74	CHEMBL558752	P27037	11.1
75	CHEMBL1651521	P23458	11.1
76	CHEMBL261849	P54762	11.1
77	CHEMBL1998432	O00311	15.1
78	CHEMBL554	Q8WTQ7	11.1
79	CHEMBL379218	Q8N4C8	13.1
80	CHEMBL1991434	O75116	11.2000001283342
81	CHEMBL1997623	P53667	11.1
82	CHEMBL300138	Q06187	11.1
83	CHEMBL1970074	P45984	11.50000018605658
84	CHEMBL1989646	P06241	12.19999903484653
85	CHEMBL494089	P57058	11.1
86	CHEMBL1991285	O00311	11.99999841719865
87	CHEMBL1421	P11802	11.1
88	CHEMBL2000393	O75582	12.299998172182027
89	CHEMBL279405	P22612	10.40102999566398
90	CHEMBL1682540	Q06187	11.99999841719865
91	CHEMBL1682553	Q96SB4	11.2000001283342
92	CHEMBL1967094	P49840	11.2000001283342
93	CHEMBL1981410	Q5VT25	11.1
94	CHEMBL1988692	P45983	11.59999967865706
95	CHEMBL1988537	P12931	11.80000050388302
96	CHEMBL1986603	P31749	11.2000001283342
97	CHEMBL1996831	O14757	11.2000001283342
98	CHEMBL1970340	Q9Y463	11.59999967865706
99	CHEMBL483531	P11802	14.446787486224656
100	CHEMBL525191	P45984	11.1
101	CHEMBL1090089	Q16539	15.129963223377445
102	CHEMBL1972125	P08581	11.59999967865706
103	CHEMBL1970189	O00418	11.50000018605658
104	CHEMBL1966035	P36888	11.69999938302362
105	CHEMBL2001547	Q5VT25	11.1
106	CHEMBL1834657	P06493	11.1
107	CHEMBL2006564	O60674	13.99997426989214
108	CHEMBL608154	P08631	11.1
109	CHEMBL598797	P07949	11.59485002168009
110	CHEMBL1980167	P34947	11.99999841719865
111	CHEMBL1976093	Q13882	11.69999938302362
112	CHEMBL1983575	P45984	11.99999841719865
113	CHEMBL2006188	Q12851	11.30000023710935
114	CHEMBL1982610	Q96GD4	11.30000023710935
115	CHEMBL31965	P49759	11.1
116	CHEMBL1983575	P45983	12.69999765407204
117	CHEMBL1981079	Q15303	11.50000018605658
118	CHEMBL2006580	P51812	11.30000023710935
119	CHEMBL1991143	Q13554	11.2000001283342
120	CHEMBL1967302	P11309	13.5000078224159
121	CHEMBL1969301	P16591	11.9000008748032
122	CHEMBL445813	Q16566	11.1
123	CHEMBL428690	Q9HCP0	11.1
124	CHEMBL1999811	P53667	11.1
125	CHEMBL1230020	Q96NX5	11.1
126	CHEMBL1999811	P51617	12.399997602857749
127	CHEMBL491473	Q9UHD2	11.349999839328529
128	CHEMBL428690	Q13976	11.1
129	CHEMBL2003514	P06241	11.30000023710935
130	CHEMBL124660	Q9Y243	11.1
131	CHEMBL1682552	O96013	11.40000020244542
132	CHEMBL1997025	P78368	11.2000001283342
133	CHEMBL1982660	P23443	11.30000023710935
134	CHEMBL1966425	P35968	11.2000001283342
135	CHEMBL1988370	Q9Y243	11.1
136	CHEMBL2002446	P45984	11.50000018605658
137	CHEMBL1258913	Q9P289	12.48510278396687
138	CHEMBL362558	P15735	11.40000020244542
139	CHEMBL2002702	P06241	12.19999903484653
140	CHEMBL1995172	P51812	11.40000020244542
141	CHEMBL1967992	Q9UHD2	11.59999967865706
142	CHEMBL2002373	Q16644	11.1
143	CHEMBL1084546	Q9NWZ3	12.49999691337226
144	CHEMBL50894	Q05655	11.59999967865706
145	CHEMBL213505	P49840	11.2000001283342
146	CHEMBL514499	P35916	13.24206284703959
147	CHEMBL2002723	P53667	11.99999841719865
148	CHEMBL300138	Q9H422	11.1
149	CHEMBL468280	P49760	11.2000001283342
150	CHEMBL2000335	Q9Y243	11.1
151	CHEMBL255863	P41743	11.1
152	CHEMBL1971485	Q06187	11.30000023710935
153	CHEMBL1241270	Q9UBF8	11.155517327849829
154	CHEMBL1978167	Q14164	11.59999967865706
155	CHEMBL1242034	P48736	11.26115090926274
156	CHEMBL1993424	P29317	12.79999179744619
157	CHEMBL1970522	P53667	11.1
158	CHEMBL1969664	P51812	11.50000018605658
159	CHEMBL1970189	Q00535	11.50000018605658
160	CHEMBL428690	Q86Y07	13.30065945054642
161	CHEMBL482767	P51957	12.69999765407204
162	CHEMBL1965660	Q06187	11.99999841719865
163	CHEMBL2002726	Q06418	11.80000050388302
164	CHEMBL1979093	Q9HCP0	11.30000023710935
165	CHEMBL1929238	P48729	10.62287874528034
166	CHEMBL422897	O00311	11.99999841719865
167	CHEMBL583144	P23443	12.20579743355474
168	CHEMBL230011	P42345	12.307608310501749
169	CHEMBL1987679	Q9H4B4	11.2000001283342
170	CHEMBL1984363	P29317	11.59999967865706
171	CHEMBL1966175	Q16513	12.59999693194831
172	CHEMBL526133	Q16513	11.30000023710935
173	CHEMBL1682540	P31751	11.2000001283342
174	CHEMBL1997534	P08069	11.80000050388302
175	CHEMBL573339	P22455	11.1
176	CHEMBL248757	P49841	11.27562852760683
177	CHEMBL1965836	P45983	11.59999967865706
178	CHEMBL1993424	P45983	11.59999967865706
179	CHEMBL475251	Q15303	12.46092284078233
180	CHEMBL1978014	Q9BXA7	11.9000008748032
181	CHEMBL466154	Q05397	10.1
182	CHEMBL1973795	P35968	10.1
183	CHEMBL1987359	O00311	11.99999841719865
184	CHEMBL1908394	P49760	11.1
185	CHEMBL1974416	P08069	11.80000050388302
186	CHEMBL1996155	Q9Y243	11.1
187	CHEMBL2001998	Q96GD4	13.39998893767789
188	CHEMBL565612	Q8NE63	11.2000001283342
189	CHEMBL1982361	P24941	11.2000001283342
190	CHEMBL288441	Q9BRS2	11.75757731917779
191	CHEMBL2312303	Q06187	10.62287874528034
192	CHEMBL387971	P35968	14.11175391609983
193	CHEMBL1998159	P11362	11.40000020244542
194	CHEMBL272453	P30530	11.80000050388302
195	CHEMBL1983393	P49841	11.50000018605658
196	CHEMBL1375640	Q05655	11.2000001283342
197	CHEMBL272453	Q16644	11.1
198	CHEMBL1977148	Q9HAZ1	11.1
199	CHEMBL558752	Q15349	11.1
200	CHEMBL1996979	P31751	11.2000001283342
201	CHEMBL1965131	Q13237	11.9000008748032
202	CHEMBL1991395	P49841	11.40000020244542
203	CHEMBL242865	P49841	14.1
204	CHEMBL509032	Q9Y6R4	11.79897000433602
205	CHEMBL1981744	P06239	11.30000023710935
206	CHEMBL207687	P35968	11.1
207	CHEMBL1986869	P51957	11.30000023710935
208	CHEMBL1984044	O96013	11.40000020244542
209	CHEMBL259084	P30530	12.45654732351381
210	CHEMBL95692	Q06187	11.99999841719865
211	CHEMBL1230122	Q13131	11.30000023710935
212	CHEMBL2004892	P11362	11.40000020244542
213	CHEMBL1974935	P31749	13.800057099977227
214	CHEMBL1668411	Q13164	10.1
215	CHEMBL1996587	P06241	12.19999903484653
216	CHEMBL574737	P05129	13.89741222689101
217	CHEMBL225519	P06493	12.8264157136895
218	CHEMBL509032	P31751	11.1500000641671
219	CHEMBL1969042	O96017	11.9000008748032
220	CHEMBL1980407	Q13131	14.600312917381595
221	CHEMBL1970735	P35916	11.30000023710935
222	CHEMBL516640	P04626	11.1
223	CHEMBL223360	Q13237	11.5000004374016
224	CHEMBL1979176	Q13554	11.2000001283342
225	CHEMBL379218	P45983	11.1
226	CHEMBL1971801	Q16620	11.40000020244542
227	CHEMBL117697	Q13131	11.9000008748032
228	CHEMBL91829	Q9NRH2	11.1
229	CHEMBL1987793	Q14012	11.59999967865706
230	CHEMBL1190711	Q13627	12.399997602857749
231	CHEMBL2003271	P00533	11.80000050388302
232	CHEMBL1976732	P29597	11.80000050388302
233	CHEMBL1980142	Q9Y6M4	11.30000023710935
234	CHEMBL1996649	Q9UHD2	11.59999967865706
235	CHEMBL1995927	Q8TDC3	11.1
236	CHEMBL1974310	O60674	11.9000008748032
237	CHEMBL1990884	P45984	11.50000018605658
238	CHEMBL2004872	Q13153	11.1
239	CHEMBL1990821	Q16620	11.40000020244542
240	CHEMBL1241481	P35968	11.75169513695184
241	CHEMBL259922	P07332	11.80000050388302
242	CHEMBL1789941	P11802	11.1
243	CHEMBL204420	Q16539	11.1
244	CHEMBL2006237	P36888	11.69999938302362
245	CHEMBL1974875	Q5S007	10.80000006855703
246	CHEMBL234085	P35916	11.30000023710935
247	CHEMBL1991782	O96013	10.1
248	CHEMBL1994321	Q9H2X6	11.59999967865706
249	CHEMBL2006581	P48730	11.30000023710935
250	CHEMBL1230020	Q16513	11.1
251	CHEMBL215152	Q9Y616	11.15118645435478
252	CHEMBL162	O75385	14.104364805402447
253	CHEMBL2312652	P80192	10.97192398733128
254	CHEMBL474432	Q8TDC3	12.69999765407204
255	CHEMBL221959	Q16513	11.560409376976189
256	CHEMBL1967116	P68400	11.30000023710935
257	CHEMBL2005631	Q13976	11.80000050388302
258	CHEMBL207815	P06239	11.1
259	CHEMBL1977681	Q9H2G2	12.49999691337226
260	CHEMBL2000345	Q05655	11.2000001283342
261	CHEMBL1095626	Q9HCP0	10.847146969020107
262	CHEMBL306380	O75582	11.80000050388302
263	CHEMBL259850	Q13188	11.2000001283342
264	CHEMBL385478	Q9H4B4	11.2000001283342
265	CHEMBL422897	O60674	11.80000050388302
266	CHEMBL2004892	P29317	11.59999967865706
267	CHEMBL521851	Q16832	11.1
268	CHEMBL221959	Q9UF33	11.1
269	CHEMBL1998121	Q13555	11.59999967865706
270	CHEMBL1993548	P29317	11.59999967865706
271	CHEMBL1965131	Q9BZL6	11.80000050388302
272	CHEMBL461876	P11309	11.50000018605658
273	CHEMBL1965988	Q9H2G2	12.49999691337226
274	CHEMBL1908397	O75582	11.460623199523589
275	CHEMBL103667	P29322	12.66863623584101
276	CHEMBL1977346	Q05655	11.2000001283342
277	CHEMBL116070	Q8IW41	11.9000008748032
278	CHEMBL450786	Q9Y6E0	11.1
279	CHEMBL1987533	P35968	11.2000001283342
280	CHEMBL1991429	O43293	11.99999841719865
281	CHEMBL358130	Q02156	12.02081875395238
282	CHEMBL2006785	P53350	11.2000001283342
283	CHEMBL1986263	Q13464	12.1
284	CHEMBL2005828	P78368	12.19999903484653
285	CHEMBL1241587	P42345	11.44678748622466
286	CHEMBL1982866	P42685	11.9000008748032
287	CHEMBL1336	Q9Y4K4	12.24793847464619
288	CHEMBL1988838	P68400	12.299998172182027
289	CHEMBL79244	O94806	11.058607314841767
290	CHEMBL1999428	P42685	11.69999938302362
291	CHEMBL1967531	O15264	11.2000001283342
292	CHEMBL91829	Q15208	11.1
293	CHEMBL2002992	Q06187	11.50000018605658
294	CHEMBL1972849	Q9NR20	11.2000001283342
295	CHEMBL259084	Q13237	11.1
296	CHEMBL1972142	P68400	11.30000023710935
297	CHEMBL2006836	O75116	11.2000001283342
298	CHEMBL428690	O15075	11.77778070526608
299	CHEMBL1990884	Q16513	11.2000001283342
300	CHEMBL1908391	Q07912	11.1
301	CHEMBL1965495	P08069	12.1
302	CHEMBL574738	O43283	12.23076828026902
303	CHEMBL522892	P49841	12.07796581715339
304	CHEMBL1990635	Q16513	11.69999938302362
305	CHEMBL1988173	Q05513	11.2000001283342
306	CHEMBL1967252	P06239	10.30000003061618
307	CHEMBL449392	Q02156	10.79897000433602
308	CHEMBL1908395	O60285	11.73827216398241
309	CHEMBL1994724	P49840	12.1
310	CHEMBL93559	Q15139	10.02081875395237
311	CHEMBL526133	Q13554	11.2000001283342
312	CHEMBL1964290	Q05513	11.40000020244542
313	CHEMBL1991138	P48729	11.30000023710935
314	CHEMBL1988537	P27448	11.30000023710935
315	CHEMBL1976420	O60674	12.299998172182027
316	CHEMBL1992581	P36507	11.50000018605658
317	CHEMBL522892	O00750	11.1
318	CHEMBL2002450	P07333	10.1
319	CHEMBL1982466	P16591	12.59999693194831
320	CHEMBL1789941	Q6XUX3	11.1
321	CHEMBL1965131	Q9UEE5	12.69999765407204
322	CHEMBL248757	P17948	12.47827211844304
323	CHEMBL1997129	P31749	11.80000050388302
324	CHEMBL1982167	P49841	11.30000023710935
325	CHEMBL80843	Q04759	10.70205999132796
326	CHEMBL1994538	O75116	11.2000001283342
327	CHEMBL180022	Q14680	11.89588001734408
328	CHEMBL1908391	Q8IVH8	11.1
329	CHEMBL460472	Q04912	14.1
330	CHEMBL1976220	P08581	11.59999967865706
331	CHEMBL1988163	Q8IW41	11.9000008748032
332	CHEMBL1968406	Q14289	11.9000008748032
333	CHEMBL1983309	P51617	11.2000001283342
334	CHEMBL1993548	O96017	11.9000008748032
335	CHEMBL1988075	P49841	11.30000023710935
336	CHEMBL481968	P00519	12.62287874528034
337	CHEMBL1977134	P49336	13.69998036493484
338	CHEMBL119385	Q8IU85	11.399999691511807
339	CHEMBL1081198	P05771	10.40102999566398
340	CHEMBL327300	O94806	10.79897000433602
341	CHEMBL1986666	O95819	11.80000050388302
342	CHEMBL463054	Q96GD4	15.287086643357144
343	CHEMBL75680	P06493	12.92390874094432
344	CHEMBL416056	P05129	13.32184874961636
345	CHEMBL1991143	O15264	11.2000001283342
346	CHEMBL102346	Q15139	10.62287874528034
347	CHEMBL1979357	Q9UEE5	12.49999691337226
348	CHEMBL2006580	P31751	11.2000001283342
349	CHEMBL1970879	P06213	11.50000018605658
350	CHEMBL1971186	Q9HBH9	11.1
351	CHEMBL521851	Q9UQ88	11.1
352	CHEMBL1972568	P53667	11.1
353	CHEMBL1983963	P06239	12.69999765407204
354	CHEMBL2000832	O15264	11.59999967865706
355	CHEMBL1989708	P78368	11.25000018272177
356	CHEMBL1992342	Q9H4B4	11.2000001283342
357	CHEMBL1984367	P16591	12.299998172182027
358	CHEMBL2002099	P49760	11.85000068934311
359	CHEMBL1973961	Q05397	12.299998172182027
360	CHEMBL1970314	O00311	11.99999841719865
361	CHEMBL1969049	P04629	11.69999938302362
362	CHEMBL1986851	P07949	15.1
363	CHEMBL1908395	O15264	11.1
364	CHEMBL1980144	Q13555	11.30000023710935
365	CHEMBL249697	Q9UEE5	11.1
366	CHEMBL1994321	P06493	11.2000001283342
367	CHEMBL1979057	Q00535	11.1
368	CHEMBL1989957	P49840	11.2000001283342
369	CHEMBL243088	Q9BXA7	11.9000008748032
370	CHEMBL2007296	P15735	11.40000020244542
371	CHEMBL1972346	O95819	12.399997602857749
372	CHEMBL2002690	P49841	11.50000018605658
373	CHEMBL1987815	P45983	11.2000001283342
374	CHEMBL513909	P48730	11.92390874094432
375	CHEMBL296586	P31751	11.2000001283342
376	CHEMBL1965631	Q9BXA7	11.9000008748032
377	CHEMBL1972568	Q13555	11.30000023710935
378	CHEMBL1929238	Q04912	10.62287874528034
379	CHEMBL1969126	Q9HAZ1	11.1
380	CHEMBL1975128	Q9BXA7	12.79999179744619
381	CHEMBL10	Q16620	11.30000009302829
382	CHEMBL1682540	P00519	12.299998172182027
383	CHEMBL1984274	Q9NWZ3	11.1
384	CHEMBL1973142	Q7L7X3	11.1
385	CHEMBL97448	Q05655	10.058607314841767
386	CHEMBL1241674	Q99755	11.1
387	CHEMBL215803	Q15759	12.1
388	CHEMBL485286	P35968	10.79897000433602
389	CHEMBL1682546	P53350	11.2000001283342
390	CHEMBL608154	Q8IVH8	11.1
391	CHEMBL215152	P35590	12.55593195564972
392	CHEMBL1980297	Q86V86	11.2000001283342
393	CHEMBL1987982	Q7L7X3	11.1
394	CHEMBL1991138	P07333	11.69999938302362
395	CHEMBL156776	P17252	10.09567862621736
396	CHEMBL1967878	P15056	11.30000023710935
397	CHEMBL1990496	O14757	11.30000023710935
398	CHEMBL1989423	Q9P1W9	10.900000052738449
399	CHEMBL2005631	P51617	11.2000001283342
400	CHEMBL49120	P07333	15.299970640755866
401	CHEMBL1982383	P35968	11.2000001283342
402	CHEMBL574738	Q9H093	11.1
403	CHEMBL2004637	Q9UHD2	11.59999967865706
404	CHEMBL1982711	Q06187	11.50000018605658
405	CHEMBL296468	P22694	11.1
406	CHEMBL253969	P12931	13.00000876645532
407	CHEMBL1986265	P09619	11.80000050388302
408	CHEMBL1970879	P45983	11.59999967865706
409	CHEMBL2003456	P51817	11.9000008748032
410	CHEMBL1977374	Q9HCP0	11.30000023710935
411	CHEMBL1967544	Q9Y6M4	11.30000023710935
412	CHEMBL1999496	O14757	11.2000001283342
413	CHEMBL24828	Q16513	11.1
414	CHEMBL1993941	P43405	13.00000876645532
415	CHEMBL1974617	O14965	10.900000052738449
416	CHEMBL1964382	P49841	11.50000018605658
417	CHEMBL1996831	Q7KZI7	11.2000001283342
418	CHEMBL259084	P78362	11.1
419	CHEMBL1972183	Q13557	11.30000023710935
420	CHEMBL1975647	O14965	12.19999903484653
421	CHEMBL2006836	Q13557	11.30000023710935
422	CHEMBL1965631	Q13464	11.40000020244542
423	CHEMBL10	Q02779	11.349999839328529
424	CHEMBL1977223	Q96PF2	11.9000008748032
425	CHEMBL1967513	P06241	11.30000023710935
426	CHEMBL1813632	P00533	11.1
427	CHEMBL509032	Q9UF33	13.02081875395238
428	CHEMBL572878	Q8IYT8	11.1
429	CHEMBL1973540	P31749	11.2000001283342
430	CHEMBL1991640	Q16644	11.40000020244542
431	CHEMBL1242110	Q9UBF8	11.65595520408192
432	CHEMBL2006493	O75676	11.9000008748032
433	CHEMBL23254	P05129	10.1
434	CHEMBL1996791	Q06187	11.99999841719865
435	CHEMBL1236107	P42679	11.1
436	CHEMBL2004892	P78368	11.2000001283342
437	CHEMBL91829	P29317	11.1
438	CHEMBL178737	P31751	11.2000001283342
439	CHEMBL1986503	O14757	12.49999691337226
440	CHEMBL1980142	Q96KB5	11.1
441	CHEMBL1651521	O60674	11.1
442	CHEMBL119385	Q14004	11.1
443	CHEMBL576982	Q9UL54	11.1
444	CHEMBL1979933	P51817	11.69999938302362
445	CHEMBL1969301	Q15303	11.50000018605658
446	CHEMBL2001257	P29317	12.59999693194831
447	CHEMBL124660	Q02779	11.349999839328529
448	CHEMBL1970217	P04626	11.9000008748032
449	CHEMBL1993996	P10721	15.200179497572904
450	CHEMBL1969843	O00418	11.50000018605658
451	CHEMBL483158	Q13627	11.59999967865706
452	CHEMBL207544	Q02156	11.15060999335509
453	CHEMBL2002202	Q16620	10.1
454	CHEMBL2001224	P51957	11.30000023710935
455	CHEMBL2312645	P48730	10.62287874528034
456	CHEMBL1980704	Q16644	11.1
457	CHEMBL2002373	O00418	11.50000018605658
458	CHEMBL2006237	Q86V86	12.299998172182027
459	CHEMBL2003482	P15735	11.40000020244542
460	CHEMBL1996837	P06213	10.40000002913909
461	CHEMBL1972576	Q9NR20	11.2000001283342
462	CHEMBL1976732	P11309	11.1
463	CHEMBL119385	P35590	11.1
464	CHEMBL451401	Q9UM73	10.5999999533289
465	CHEMBL163269	Q02156	14.1
466	CHEMBL2001957	P00519	12.299998172182027
467	CHEMBL10	Q96BR1	11.1
468	CHEMBL101253	Q8IVW4	11.1
469	CHEMBL1996111	Q9Y4K4	11.80000050388302
470	CHEMBL2006580	P49840	11.2000001283342
471	CHEMBL1090356	P07332	12.399997602857749
472	CHEMBL377300	Q9P0L2	11.1
473	CHEMBL255863	P42681	11.1
474	CHEMBL1682360	P51955	11.1
475	CHEMBL2000724	P06239	11.30000023710935
476	CHEMBL1991434	P07333	11.69999938302362
477	CHEMBL1987054	P06493	11.99999841719865
478	CHEMBL483321	Q8NFD2	11.1
479	CHEMBL1987648	Q5VT25	11.1
480	CHEMBL1982476	P08581	14.1
481	CHEMBL351859	P05771	12.1
482	CHEMBL1999484	P45983	13.60003813440381
483	CHEMBL1977346	Q9HCP0	11.30000023710935
484	CHEMBL1980995	P27448	15.500116927926312
485	CHEMBL1984044	Q9NWZ3	11.50000018605658
486	CHEMBL1974870	O15075	11.59999967865706
487	CHEMBL1996510	P17948	11.69999938302362
488	CHEMBL1975440	P24941	12.399997602857749
489	CHEMBL522892	Q9NSY1	13.367606240177029
490	CHEMBL519697	P06241	12.19999903484653
491	CHEMBL1969126	Q96RG2	11.9000008748032
492	CHEMBL2006450	Q16539	11.50000018605658
493	CHEMBL1991734	P50750	13.1
494	CHEMBL2006836	Q8NE63	11.2000001283342
495	CHEMBL300138	Q96L34	11.1
496	CHEMBL1999414	P50750	11.9000008748032
497	CHEMBL31965	O43293	11.1
498	CHEMBL1973363	Q9Y463	11.69999938302362
499	CHEMBL445813	O95747	11.1
500	CHEMBL1975128	P07948	11.9000008748032
501	CHEMBL574738	Q8WTQ7	11.1
502	CHEMBL1971186	P41743	11.40000020244542
503	CHEMBL2000114	Q5VT25	11.1
504	CHEMBL1996831	P16591	11.9000008748032
505	CHEMBL1908391	O15146	11.1
506	CHEMBL572881	Q16832	11.1
507	CHEMBL1974870	Q96GD4	12.79999179744619
508	CHEMBL2005936	P17948	12.49999691337226
509	CHEMBL1971947	P45983	11.59999967865706
510	CHEMBL141247	Q16539	11.1
511	CHEMBL2002553	Q9NWZ3	11.1
512	CHEMBL2005631	Q8NE63	13.99997426989214
513	CHEMBL1980142	O00444	11.50000018605658
514	CHEMBL412142	Q9P1W9	11.9000008748032
515	CHEMBL2004419	Q14680	11.9000008748032
516	CHEMBL213207	Q9HBH9	13.20001543745061
517	CHEMBL2004871	P06493	11.2000001283342
518	CHEMBL376967	P49841	11.1
519	CHEMBL1972119	P06239	11.69999938302362
520	CHEMBL202721	P52333	11.40000020244542
521	CHEMBL1972276	Q86V86	12.299998172182027
522	CHEMBL1992922	P48729	11.30000023710935
523	CHEMBL1242758	P48736	12.043095148663529
524	CHEMBL230011	P08069	11.1
525	CHEMBL1964692	P48729	11.99999841719865
526	CHEMBL183844	P06241	12.19999903484653
527	CHEMBL1997119	P29376	10.30000003061618
528	CHEMBL502835	P06213	11.29897000433602
529	CHEMBL249697	O43318	11.1
530	CHEMBL2007375	P29376	11.69999938302362
531	CHEMBL362558	Q05655	11.59999967865706
532	CHEMBL253969	Q06187	11.59999967865706
533	CHEMBL2005112	O14757	11.2000001283342
534	CHEMBL2003657	P28482	11.2000001283342
535	CHEMBL196363	P28482	11.2000001283342
536	CHEMBL1974328	P35968	12.49999691337226
537	CHEMBL162	P41240	12.58148606012211
538	CHEMBL259922	O15075	11.1
539	CHEMBL2007064	P11362	12.1
540	CHEMBL1999811	P45984	11.69999938302362
541	CHEMBL1997534	Q9UM73	11.99999841719865
542	CHEMBL362558	Q9Y4K4	11.2000001283342
543	CHEMBL1999931	P23443	13.1
544	CHEMBL1985206	Q02750	11.59999967865706
545	CHEMBL1997349	Q9NWZ3	11.1
546	CHEMBL81809	O94806	10.70205999132796
547	CHEMBL1964644	Q14680	11.9000008748032
548	CHEMBL1993413	P51812	11.50000018605658
549	CHEMBL1980540	Q9H2X6	11.59999967865706
550	CHEMBL260135	P08922	11.80000050388302
551	CHEMBL248757	P07949	11.99999841719865
552	CHEMBL1682553	P22607	11.80000050388302
553	CHEMBL36985	Q15139	10.29382002601611
554	CHEMBL1988717	P15735	11.40000020244542
555	CHEMBL1682359	P08581	11.59999967865706
556	CHEMBL1997335	P09619	11.80000050388302
557	CHEMBL2001224	Q9NYL2	11.2000001283342
558	CHEMBL243088	P08069	12.8999981345934
559	CHEMBL1967887	Q5VT25	12.299998172182027
560	CHEMBL1986186	Q86V86	11.2000001283342
561	CHEMBL1981079	P07333	11.69999938302362
562	CHEMBL590109	P52333	11.78902389448046
563	CHEMBL1973145	P00519	12.299998172182027
564	CHEMBL1974870	Q9HCP0	13.20001543745061
565	CHEMBL1974310	P36888	11.80000050388302
566	CHEMBL939	Q15303	12.69360713893683
567	CHEMBL1973016	Q9HAZ1	12.59999693194831
568	CHEMBL1986970	Q96GD4	12.19999903484653
569	CHEMBL1972125	P41743	11.40000020244542
570	CHEMBL1989474	P07948	11.9000008748032
571	CHEMBL1980391	Q9Y6M4	11.30000023710935
572	CHEMBL209534	P53778	11.30000023710935
573	CHEMBL1988141	P09619	12.59999693194831
574	CHEMBL1969372	P35916	12.1
575	CHEMBL2007559	P45983	12.399997602857749
576	CHEMBL284436	P17252	12.37736607746619
577	CHEMBL1984367	P31749	11.2000001283342
578	CHEMBL1236107	O95747	11.1
579	CHEMBL1967531	Q9Y243	11.1
580	CHEMBL2003657	P17948	12.49999691337226
581	CHEMBL2004311	O14965	12.299998172182027
582	CHEMBL78862	Q15139	10.70205999132796
583	CHEMBL386051	P49841	11.1
584	CHEMBL1908395	Q9Y2H9	11.1
585	CHEMBL1982465	Q5VT25	11.1
586	CHEMBL1980704	P49760	11.2000001283342
587	CHEMBL1968406	O60674	11.9000008748032
588	CHEMBL572878	O95747	11.1
589	CHEMBL327300	P41743	10.79897000433602
590	CHEMBL1995736	P06213	11.40000020244542
591	CHEMBL1986265	P50750	11.9000008748032
592	CHEMBL52387	P45983	11.59999967865706
593	CHEMBL1969506	Q9HBH9	11.1
594	CHEMBL1995172	Q16644	11.1
595	CHEMBL1982874	Q13555	11.30000023710935
596	CHEMBL1287853	Q99755	13.280456064458129
597	CHEMBL1230020	P07948	12.05860731484178
598	CHEMBL1990496	Q13237	11.9000008748032
599	CHEMBL1983630	P35968	10.5999999533289
600	CHEMBL1998112	Q00535	11.1
601	CHEMBL1967878	P50750	11.9000008748032
602	CHEMBL347684	P41743	9.89048498545737
603	CHEMBL1968127	Q13131	11.9000008748032
604	CHEMBL1986503	O96013	11.40000020244542
605	CHEMBL1969190	P05129	11.2000001283342
606	CHEMBL521851	Q04912	11.1
607	CHEMBL278041	P36897	11.1
608	CHEMBL1981492	P08581	10.20000001898531
609	CHEMBL2000894	P31751	11.2000001283342
610	CHEMBL221959	P27037	11.1
611	CHEMBL230011	P78362	11.1
612	CHEMBL1985092	P35968	11.2000001283342
613	CHEMBL513909	P49840	11.1
614	CHEMBL1965423	P43405	11.9000008748032
615	CHEMBL1236107	P45985	11.1
616	CHEMBL546797	O94806	11.50000018605658
617	CHEMBL513846	P23443	11.80000050388302
618	CHEMBL41783	Q96GD4	11.30000023710935
619	CHEMBL1976420	Q9Y4K4	11.80000050388302
620	CHEMBL1980246	P48729	11.50000018605658
621	CHEMBL1965845	P49760	12.69999765407204
622	CHEMBL2152252	P06493	11.54369749923271
623	CHEMBL423288	P00519	11.33657200643706
624	CHEMBL574738	P09619	14.195847239347128
625	CHEMBL1984038	Q13555	11.30000023710935
626	CHEMBL386051	P15735	11.1
627	CHEMBL1977713	Q8N4C8	11.2000001283342
628	CHEMBL2208034	P17948	12.14072004986906
629	CHEMBL1908396	O43283	11.1
630	CHEMBL184847	O15075	11.1
631	CHEMBL1241674	Q06418	11.1
632	CHEMBL318272	Q05513	12.14575749056068
633	CHEMBL1240703	Q8TD19	11.1
634	CHEMBL1242471	P12931	10.1
635	CHEMBL1614701	P21860	11.1
636	CHEMBL1241674	P53671	11.1
637	CHEMBL485286	P06239	11.32184874961636
638	CHEMBL24828	P53779	11.1
639	CHEMBL1969102	O75116	13.39998893767789
640	CHEMBL1908391	P33981	11.1
641	CHEMBL1241861	P35968	11.95387196432176
642	CHEMBL1982361	O75116	11.40000020244542
643	CHEMBL226471	P23443	12.1
644	CHEMBL2006450	P50750	11.9000008748032
645	CHEMBL1983070	P16234	11.69999938302362
646	CHEMBL1789941	Q8NFD2	12.5089353929735
647	CHEMBL1974803	P49841	11.59999967865706
648	CHEMBL2006580	Q15303	11.50000018605658
649	CHEMBL387385	Q02750	11.49794000867204
650	CHEMBL1976090	P07333	11.69999938302362
651	CHEMBL574738	P04629	12.24742544824165
652	CHEMBL1985092	Q96PF2	11.9000008748032
653	CHEMBL2000508	Q13555	11.30000023710935
654	CHEMBL1975500	Q13188	11.2000001283342
655	CHEMBL17370	Q16539	13.02631644610311
656	CHEMBL1080902	P24941	13.12227639471115
657	CHEMBL1971186	P31749	11.2000001283342
658	CHEMBL1090143	Q04759	11.1
659	CHEMBL398951	O43781	11.30000023710935
660	CHEMBL2000481	O43293	11.99999841719865
661	CHEMBL1986328	Q12851	11.50000018605658
662	CHEMBL1972142	Q08881	11.9000008748032
663	CHEMBL1981782	P08069	11.80000050388302
664	CHEMBL31	P17252	11.21394335230684
665	CHEMBL384304	P54764	11.1
666	CHEMBL14762	Q16566	11.1
667	CHEMBL223257	P24941	11.2000001283342
668	CHEMBL378627	Q9UGI9	11.10877392430751
669	CHEMBL1908396	Q16539	11.1
670	CHEMBL1997617	Q14680	12.49999691337226
671	CHEMBL1908395	Q96SB4	11.869551078621727
672	CHEMBL406845	O60674	11.17719335831899
673	CHEMBL1985406	P52333	11.9000008748032
674	CHEMBL8036	P24723	10.1
675	CHEMBL1976376	P35968	12.49999691337226
676	CHEMBL1996048	P08922	11.80000050388302
677	CHEMBL1971141	Q9Y4K4	11.2000001283342
678	CHEMBL941	Q13188	11.20000011855468
679	CHEMBL1978200	O15530	11.50000018605658
680	CHEMBL312648	P68400	10.70205999132796
681	CHEMBL1991063	Q9H4B4	11.2000001283342
682	CHEMBL1979718	Q15303	11.50000018605658
683	CHEMBL483321	P52564	11.1
684	CHEMBL1999749	P04626	14.901342913045577
685	CHEMBL450786	O60285	12.307608310501749
686	CHEMBL1974574	Q96GD4	11.50000018605658
687	CHEMBL2000335	Q9NWZ3	11.1
688	CHEMBL1173655	O94804	11.466531544420407
689	CHEMBL1975233	Q7KZI7	11.30000023710935
690	CHEMBL1988594	Q9Y243	11.1
691	CHEMBL1977148	P08922	11.80000050388302
692	CHEMBL52387	Q8N4C8	11.2000001283342
693	CHEMBL2004311	O43293	11.99999841719865
694	CHEMBL1976093	Q86V86	11.2000001283342
695	CHEMBL2001224	P51955	11.1
696	CHEMBL2002407	P53350	11.2000001283342
697	CHEMBL2002649	Q05397	11.9000008748032
698	CHEMBL1965131	Q14289	11.9000008748032
699	CHEMBL270084	P07948	10.40102999566398
700	CHEMBL1988717	Q8N4C8	11.2000001283342
701	CHEMBL509032	P57058	12.55593195564972
702	CHEMBL1994830	P29317	11.59999967865706
703	CHEMBL1991867	Q96GD4	10.40000002913909
704	CHEMBL2012519	P36507	13.92390874094432
705	CHEMBL2006785	P07332	11.80000050388302
706	CHEMBL507936	P17948	13.69998036493484
707	CHEMBL1983111	O15264	11.30000023710935
708	CHEMBL1971017	P51451	11.99999841719865
709	CHEMBL1974617	Q14164	10.80000006855703
710	CHEMBL1241674	P45985	12.19151498112135
711	CHEMBL1979252	Q9H2G2	11.1
712	CHEMBL2006156	Q16513	11.2000001283342
713	CHEMBL1908397	Q8NG66	11.1
714	CHEMBL422	P17948	11.21394335230684
715	CHEMBL1989029	Q05397	11.9000008748032
716	CHEMBL50894	P07948	12.399997602857749
717	CHEMBL497350	Q15303	10.70205999132796
718	CHEMBL1971029	Q14289	14.901342913045577
719	CHEMBL1970735	Q9Y4K4	11.69999938302362
720	CHEMBL1988437	Q14289	11.9000008748032
721	CHEMBL1981725	Q9NWZ3	11.1
722	CHEMBL1994321	P04626	11.9000008748032
723	CHEMBL1979252	Q9Y4K4	11.2000001283342
724	CHEMBL377300	Q9P289	11.1
725	CHEMBL362558	Q96GD4	11.30000023710935
726	CHEMBL428690	P30291	11.1
727	CHEMBL1968791	Q86V86	11.2000001283342
728	CHEMBL1908392	P15735	12.68502665202918
729	CHEMBL572878	P06493	11.2000001283342
730	CHEMBL267869	P24723	10.1
731	CHEMBL1974288	Q16620	11.40000020244542
732	CHEMBL1970083	O14965	13.1
733	CHEMBL1765781	O75582	12.1
734	CHEMBL1241770	P08631	13.27392519729917
735	CHEMBL1972820	O96013	11.40000020244542
736	CHEMBL1972584	O96013	11.9000008748032
737	CHEMBL382638	O14757	11.1
738	CHEMBL1682341	O60674	12.09605550483187
739	CHEMBL1996155	O14920	11.59999967865706
740	CHEMBL1988805	Q8IU85	11.69999938302362
741	CHEMBL2004419	P49137	11.2000001283342
742	CHEMBL255863	O14965	11.1
743	CHEMBL1992242	Q9Y243	11.1
744	CHEMBL377734	P52333	10.40102999566398
745	CHEMBL464552	Q04912	11.1
746	CHEMBL1970369	P53667	11.1
747	CHEMBL180022	Q8N5S9	11.1
748	CHEMBL2006765	P50613	12.49999691337226
749	CHEMBL2000832	P06213	11.40000020244542
750	CHEMBL1970522	P07948	11.9000008748032
751	CHEMBL1968868	P51817	11.59999967865706
752	CHEMBL1971649	Q12851	11.30000023710935
753	CHEMBL230011	P27448	11.1
754	CHEMBL1989646	P08581	11.59999967865706
755	CHEMBL1975534	O43781	12.19999903484653
756	CHEMBL1996931	Q13554	11.2000001283342
757	CHEMBL1975500	O00444	11.80000050388302
758	CHEMBL1995211	P45984	11.50000018605658
759	CHEMBL592030	Q15303	11.50000018605658
760	CHEMBL483158	P49336	11.59999967865706
761	CHEMBL10	Q16539	13.84072897200021
762	CHEMBL2001998	O43293	11.99999841719865
763	CHEMBL1969151	P07949	11.69999938302362
764	CHEMBL199210	P49137	9.49794000867204
765	CHEMBL1967887	O14965	11.9000008748032
766	CHEMBL1421	Q9BRS2	11.1
767	CHEMBL2005886	Q14012	12.1
768	CHEMBL2007044	Q9Y4K4	11.2000001283342
769	CHEMBL1972584	O95819	11.50000018605658
770	CHEMBL105442	O14733	11.1
771	CHEMBL2006439	O95819	13.00000876645532
772	CHEMBL583187	P24941	12.1
773	CHEMBL1997129	Q14289	12.299998172182027
774	CHEMBL1834657	Q02763	11.78803433963163
775	CHEMBL1981720	P51955	11.1
776	CHEMBL221959	Q9UKE5	11.1
777	CHEMBL505896	P31749	10.1
778	CHEMBL1984039	Q9HBH9	11.2000001283342
779	CHEMBL259850	P52333	11.9000008748032
780	CHEMBL1984548	P49840	14.200179497572904
781	CHEMBL2007574	P50750	13.99997426989214
782	CHEMBL1983309	P06213	11.40000020244542
783	CHEMBL1972820	O15530	11.50000018605658
784	CHEMBL1970290	P17948	11.80000050388302
785	CHEMBL1999120	Q13131	10.40000002913909
786	CHEMBL1421	P53671	13.16550154875643
787	CHEMBL1992922	O15075	11.1
788	CHEMBL396523	P78368	13.39998893767789
789	CHEMBL1979970	Q96SB4	11.2000001283342
790	CHEMBL485556	Q16620	11.40000020244542
791	CHEMBL1996155	O43293	12.69999765407204
792	CHEMBL2004447	O96017	11.40000020244542
793	CHEMBL249697	Q9Y2U5	11.1
794	CHEMBL274064	Q16644	11.1
795	CHEMBL267019	P24723	10.2249387366083
796	CHEMBL1967998	P50750	12.299998172182027
797	CHEMBL1981725	Q13557	11.50000018605658
798	CHEMBL10	P29320	11.1
799	CHEMBL1969190	Q16644	11.1
800	CHEMBL558752	Q13233	11.1
801	CHEMBL253969	P04626	11.9000008748032
802	CHEMBL1978567	O94806	11.50000018605658
803	CHEMBL1997119	Q06418	10.1
804	CHEMBL1993904	P07949	11.69999938302362
805	CHEMBL1972276	P04629	11.69999938302362
806	CHEMBL1967302	P49840	12.299998172182027
807	CHEMBL1965702	Q13557	11.80000050388302
808	CHEMBL1981045	Q13153	11.1
809	CHEMBL81838	P22694	10.70205999132796
810	CHEMBL1974254	P51617	11.2000001283342
811	CHEMBL1978166	Q8IU85	12.299998172182027
812	CHEMBL10	Q9UK32	11.90102999566398
813	CHEMBL1982874	P05129	11.2000001283342
814	CHEMBL2004290	Q9HCP0	11.30000023710935
815	CHEMBL1974870	Q9Y4K4	12.69999765407204
816	CHEMBL1241674	P78368	11.62287874528034
817	CHEMBL124660	P50613	11.30000009302829
818	CHEMBL1994864	Q16513	12.19999903484653
819	CHEMBL377300	P42345	11.1
820	CHEMBL1996066	P06213	11.40000020244542
821	CHEMBL522892	Q9UL54	11.1
822	CHEMBL1982866	P08581	11.59999967865706
823	CHEMBL1986263	O15111	12.69999765407204
824	CHEMBL1991429	Q13131	12.299998172182027
825	CHEMBL464552	Q8TBX8	11.1
826	CHEMBL1978099	Q13627	11.50000018605658
827	CHEMBL1973399	P31751	10.20000001898531
828	CHEMBL208292	Q15759	11.1
829	CHEMBL2004544	Q86V86	11.2000001283342
830	CHEMBL261849	Q04912	11.30000009302829
831	CHEMBL371658	Q16539	10.96646109162978
832	CHEMBL1972119	Q16288	11.99999841719865
833	CHEMBL95692	Q14680	11.9000008748032
834	CHEMBL1987948	Q13557	12.299998172182027
835	CHEMBL1983315	Q9NWZ3	11.1
836	CHEMBL1789941	P08069	11.1
837	CHEMBL1979516	Q96PF2	11.9000008748032
838	CHEMBL1980163	Q00535	11.1
839	CHEMBL215152	Q04912	11.45000025194151
840	CHEMBL445813	P33981	11.1
841	CHEMBL1972125	Q9NYL2	11.2000001283342
842	CHEMBL384304	P51957	11.1
843	CHEMBL2002165	Q9BXA7	11.9000008748032
844	CHEMBL230011	Q00532	11.1
845	CHEMBL2010872	P22607	13.15060999335509
846	CHEMBL1975138	P51955	12.299998172182027
847	CHEMBL2000481	Q8IW41	11.9000008748032
848	CHEMBL57553	P16234	10.1
849	CHEMBL2000894	P06239	11.69999938302362
850	CHEMBL210963	P51957	11.30000023710935
851	CHEMBL103667	Q15418	11.31307482530885
852	CHEMBL1989474	P36888	11.69999938302362
853	CHEMBL259084	Q6XUX3	11.1
854	CHEMBL1972849	Q08881	11.9000008748032
855	CHEMBL1973516	P08581	11.69999938302362
856	CHEMBL300138	O60674	11.1
857	CHEMBL519697	Q5VT25	11.1
858	CHEMBL1992634	P51812	11.2000001283342
859	CHEMBL2004934	P36888	11.69999938302362
860	CHEMBL1994318	Q04771	11.50000018605658
861	CHEMBL135492	Q05655	10.79897000433602
862	CHEMBL384304	P36507	11.1
863	CHEMBL1984044	P06239	11.69999938302362
864	CHEMBL1986943	Q9HBY8	12.8999981345934
865	CHEMBL1972258	P31751	11.2000001283342
866	CHEMBL1789941	Q9Y2K2	11.98605664769316
867	CHEMBL1988805	P06239	11.30000023710935
868	CHEMBL1682545	P51617	11.2000001283342
869	CHEMBL1988692	P07333	12.19999903484653
870	CHEMBL1987533	P35916	11.30000023710935
871	CHEMBL1461728	P53350	11.2000001283342
872	CHEMBL394790	P49760	12.299998172182027
873	CHEMBL553	Q13163	13.117728766960427
874	CHEMBL273547	P17252	9.70205999132796
875	CHEMBL196363	P05129	11.2000001283342
876	CHEMBL1908391	Q8N568	11.1
877	CHEMBL1990885	Q9Y463	11.80000050388302
878	CHEMBL2004615	P17612	11.50000018605658
879	CHEMBL1971017	P04629	11.69999938302362
880	CHEMBL1966524	P52333	11.9000008748032
881	CHEMBL379218	P33981	11.1
882	CHEMBL1973142	P24941	11.80000050388302
883	CHEMBL1986943	Q16644	11.1
884	CHEMBL1994526	P24941	11.2000001283342
885	CHEMBL1978167	O60674	11.99999841719865
886	CHEMBL1995592	P08069	12.1
887	CHEMBL312676	P19784	10.70205999132796
888	CHEMBL450786	Q92630	11.1
889	CHEMBL272888	Q13177	10.70205999132796
890	CHEMBL1971186	Q9HCP0	12.19999903484653
891	CHEMBL1987009	O95819	12.299998172182027
892	CHEMBL1983589	Q9Y4K4	13.29997064075587
893	CHEMBL1966425	P49137	11.80000050388302
894	CHEMBL475251	O15530	13.61049912576264
895	CHEMBL2002479	P00533	11.80000050388302
896	CHEMBL1997617	P49137	11.2000001283342
897	CHEMBL2005186	P29317	11.59999967865706
898	CHEMBL526133	Q13555	11.30000023710935
899	CHEMBL1992306	Q9NYL2	12.8999981345934
900	CHEMBL592030	Q96GD4	11.80000050388302
901	CHEMBL1994526	Q06187	11.30000023710935
902	CHEMBL1969049	P07949	11.99999841719865
903	CHEMBL1970142	P06241	13.89997073344623
904	CHEMBL523823	P06213	11.40000020244542
905	CHEMBL2005886	P07333	13.69998036493484
906	CHEMBL119385	P15056	11.1
907	CHEMBL1987261	P51817	14.1
908	CHEMBL1173655	P42345	11.1
909	CHEMBL1975647	P49840	14.400162274132754
910	CHEMBL2006493	Q15303	11.50000018605658
911	CHEMBL1970903	Q96GD4	12.299998172182027
912	CHEMBL1966722	O96017	11.9000008748032
913	CHEMBL1614701	Q96Q40	11.1
914	CHEMBL1288582	P09619	11.59485002168009
915	CHEMBL2148053	P45983	11.1
916	CHEMBL1190711	Q9HCP0	11.30000023710935
917	CHEMBL262623	P16234	10.70000007460618
918	CHEMBL2003271	Q9NYL2	11.40000020244542
919	CHEMBL1999428	O15264	11.2000001283342
920	CHEMBL55662	Q05655	10.1
921	CHEMBL278041	Q9UK32	11.88431811792051
922	CHEMBL255863	P41240	11.71978875828839
923	CHEMBL1999126	P51955	11.1
924	CHEMBL1969190	P35968	13.00000876645532
925	CHEMBL494089	P78368	11.1
926	CHEMBL1908394	Q14004	11.1
927	CHEMBL2003456	Q9BXA7	11.9000008748032
928	CHEMBL1721885	P29322	11.1
929	CHEMBL272938	P35916	15.600312917381595
930	CHEMBL1965495	Q5VT25	11.1
931	CHEMBL1984700	Q96SB4	11.2000001283342
932	CHEMBL525191	Q96BR1	11.1
933	CHEMBL379218	P00519	11.1
934	CHEMBL1966204	P11309	12.299998172182027
935	CHEMBL1994361	Q16620	11.40000020244542
936	CHEMBL413779	Q13131	13.00000876645532
937	CHEMBL445813	Q59H18	11.1
938	CHEMBL1682553	P29317	11.40000020244542
939	CHEMBL2005936	P08581	11.59999967865706
940	CHEMBL1971017	Q7KZI7	11.2000001283342
941	CHEMBL223360	Q16513	11.1500000641671
942	CHEMBL234085	P68400	11.30000023710935
943	CHEMBL1978448	Q8NE63	12.399997602857749
944	CHEMBL1992323	P31749	11.2000001283342
945	CHEMBL2006765	P36888	11.59999967865706
946	CHEMBL120077	P16234	13.44678748622466
947	CHEMBL494089	Q9UPE1	11.1
948	CHEMBL484390	P07948	11.9000008748032
949	CHEMBL249697	Q9HAZ1	11.1
950	CHEMBL1998110	Q14164	11.59999967865706
951	CHEMBL1987034	P78368	12.59999693194831
952	CHEMBL184847	O43781	11.30000023710935
953	CHEMBL296468	Q9UL54	11.84472749489669
954	CHEMBL1974157	Q7KZI7	11.99999841719865
955	CHEMBL2001957	Q14680	11.9000008748032
956	CHEMBL1985095	Q5VT25	11.50000018605658
957	CHEMBL2004156	P11309	13.00000876645532
958	CHEMBL1984363	Q16513	11.2000001283342
959	CHEMBL1967302	Q9HBY8	11.99999841719865
960	CHEMBL1976455	Q13557	11.30000023710935
961	CHEMBL1970369	O43781	11.30000023710935
962	CHEMBL101253	O94806	11.20000011855468
963	CHEMBL6291	O75582	14.196910013008056
964	CHEMBL1614701	Q16620	11.1
965	CHEMBL1241588	P12931	12.13151705144606
966	CHEMBL1916891	Q06187	14.814442690992225
967	CHEMBL1992937	Q16288	11.59999967865706
968	CHEMBL1994555	P48729	12.49999691337226
969	CHEMBL1968590	P68400	11.30000023710935
970	CHEMBL1472492	Q9Y243	11.1
971	CHEMBL1421	P17612	11.30000009302829
972	CHEMBL1976455	P07332	11.80000050388302
973	CHEMBL1970203	Q9H4B4	11.30000023710935
974	CHEMBL249697	P16234	11.1
975	CHEMBL372657	P28482	11.1
976	CHEMBL1987910	P07333	12.79999179744619
977	CHEMBL572878	Q9P0L2	11.40980391997149
978	CHEMBL1990415	P23443	11.30000023710935
979	CHEMBL1982660	P45984	11.50000018605658
980	CHEMBL1994526	P52333	11.40000020244542
981	CHEMBL1789941	Q16584	11.1
982	CHEMBL1090143	Q08881	11.1
983	CHEMBL1970709	Q05513	11.2000001283342
984	CHEMBL513909	P54760	11.1
985	CHEMBL1983025	Q9P1W9	11.9000008748032
986	CHEMBL2312652	P49137	10.62287874528034
987	CHEMBL525191	Q86UX6	11.1
988	CHEMBL590109	Q9H4B4	11.23914763976494
989	CHEMBL1971017	P08581	11.59999967865706
990	CHEMBL447602	Q9P1W9	10.70205999132796
991	CHEMBL2004871	Q13237	11.9000008748032
992	CHEMBL1970352	P00519	11.69999938302362
993	CHEMBL1969506	Q86V86	11.2000001283342
994	CHEMBL180022	P42679	11.1
995	CHEMBL1095627	P28482	10.40102999566398
996	CHEMBL1970314	Q9Y243	11.1
997	CHEMBL223360	P17612	11.6305746632307
998	CHEMBL1993941	O43293	11.99999841719865
999	CHEMBL377300	P22694	11.1
1000	CHEMBL1999496	Q16620	11.40000020244542
1001	CHEMBL1984686	P04629	11.59999967865706
1002	CHEMBL1993661	Q7L7X3	13.69998036493484
1003	CHEMBL1972183	P51955	11.1
1004	CHEMBL1996979	O14757	11.2000001283342
1005	CHEMBL383172	P08581	10.40102999566398
1006	CHEMBL235157	Q06418	11.59999967865706
1007	CHEMBL1970189	P49840	11.2000001283342
1008	CHEMBL362588	P24941	11.367606240177029
1009	CHEMBL1994724	P08581	11.69999938302362
1010	CHEMBL2000508	P27448	11.30000023710935
1011	CHEMBL1982660	Q13882	13.89997073344623
1012	CHEMBL1999918	O15530	11.50000018605658
1013	CHEMBL475352	Q02763	11.98605664769316
1014	CHEMBL1970522	Q9BXA7	12.1
1015	CHEMBL1945559	Q05397	11.1
1016	CHEMBL1969042	Q96PF2	11.9000008748032
1017	CHEMBL1991728	Q00535	11.80000050388302
1018	CHEMBL112239	Q02156	10.49794000867204
1019	CHEMBL1982874	P07948	12.1
1020	CHEMBL1908394	Q96D53	11.1
1021	CHEMBL1967544	P42679	11.80000050388302
1022	CHEMBL1986177	Q9UQM7	11.50000018605658
1023	CHEMBL1982383	O43293	11.99999841719865
1024	CHEMBL482767	P35968	12.79999179744619
1025	CHEMBL1984206	P68400	11.59999967865706
1026	CHEMBL1975121	P49841	11.79999920464569
1027	CHEMBL272453	Q9HCP0	11.30000023710935
1028	CHEMBL1996831	Q7L7X3	11.80000050388302
1029	CHEMBL2000354	Q13188	11.2000001283342
1030	CHEMBL1999484	P49840	11.50000018605658
1031	CHEMBL445813	P06239	11.1
1032	CHEMBL1984586	Q9Y243	11.1
1033	CHEMBL1969126	Q16288	11.99999841719865
1034	CHEMBL1908391	Q14012	11.1
1035	CHEMBL1973961	Q7L7X3	11.30000023710935
1036	CHEMBL380386	P49841	11.1
1037	CHEMBL2005186	P06213	11.40000020244542
1038	CHEMBL1985092	P06213	11.40000020244542
1039	CHEMBL477772	P07333	13.68902460638564
1040	CHEMBL1996817	O00311	13.5000078224159
1041	CHEMBL1991356	P36888	11.69999938302362
1042	CHEMBL259084	P42679	11.1
1043	CHEMBL1964399	O14757	13.1
1044	CHEMBL1974157	Q13554	11.2000001283342
1045	CHEMBL939	P51817	11.5000004374016
1046	CHEMBL2005528	Q8NE63	11.2000001283342
1047	CHEMBL1974416	P51451	12.69999765407204
1048	CHEMBL1982700	Q9UM73	11.30000023710935
1049	CHEMBL1230020	Q9UL54	11.1
1050	CHEMBL230011	O14578	11.1
1051	CHEMBL2005886	O15075	11.1
1052	CHEMBL1908397	O95819	13.58148606012211
1053	CHEMBL1975490	P24941	11.80000050388302
1054	CHEMBL2003657	Q5VT25	11.1
1055	CHEMBL1984700	P16591	11.9000008748032
1056	CHEMBL2003286	P16591	11.9000008748032
1057	CHEMBL525191	Q9P2K8	11.1
1058	CHEMBL1998545	Q16288	11.99999841719865
1059	CHEMBL1993335	P45983	11.80000050388302
1060	CHEMBL1998112	P15735	11.40000020244542
1061	CHEMBL1993941	Q13237	11.9000008748032
1062	CHEMBL1992740	Q8IW41	11.9000008748032
1063	CHEMBL1996791	Q14012	11.69999938302362
1064	CHEMBL525191	O43283	11.1
1065	CHEMBL1998253	P36507	11.50000018605658
1066	CHEMBL2004419	Q9P1W9	11.9000008748032
1067	CHEMBL1991078	P31749	11.30000023710935
1068	CHEMBL1980489	Q9Y243	11.1
1069	CHEMBL1972220	O60674	11.69999938302362
1070	CHEMBL2005886	O75582	11.80000050388302
1071	CHEMBL1983640	O96013	11.40000020244542
1072	CHEMBL1965845	Q9NWZ3	12.19999903484653
1073	CHEMBL1240703	P54646	11.1
1074	CHEMBL1989646	P51817	12.8999981345934
1075	CHEMBL1982413	Q04771	11.50000018605658
1076	CHEMBL406845	P07333	11.80000050388302
1077	CHEMBL2004072	Q00535	11.1
1078	CHEMBL572878	O00444	13.91809626879464
1079	CHEMBL1998611	Q9NYL2	11.2000001283342
1080	CHEMBL475251	Q9UM73	12.35989358774352
1081	CHEMBL1241674	Q99759	12.29382002601611
1082	CHEMBL378627	Q13882	11.69999938302362
1083	CHEMBL415233	P05771	10.1
1084	CHEMBL230011	Q12852	11.1
1085	CHEMBL1375640	O96017	11.9000008748032
1086	CHEMBL1929238	Q13177	10.62287874528034
1087	CHEMBL415414	P05771	11.35613334677644
1088	CHEMBL379835	O15111	11.50000018605658
1089	CHEMBL428690	O14578	13.05860731484178
1090	CHEMBL377408	P22607	11.80000050388302
1091	CHEMBL253969	Q9BXA7	11.9000008748032
1092	CHEMBL1289926	P46734	11.1
1093	CHEMBL2002702	Q13976	11.80000050388302
1094	CHEMBL1981720	O43781	11.30000023710935
1095	CHEMBL1908396	Q6DT37	11.1
1096	CHEMBL1992220	P49760	13.89997073344623
1097	CHEMBL1964902	P17948	11.50000018605658
1098	CHEMBL424872	P51812	11.50000018605658
1099	CHEMBL211378	P27448	11.30000023710935
1100	CHEMBL483321	Q05655	11.1
1101	CHEMBL1980407	Q16620	14.400162274132754
1102	CHEMBL91829	Q92630	11.1
1103	CHEMBL1929238	Q9Y243	10.62287874528034
1104	CHEMBL124660	P24941	11.1500000641671
1105	CHEMBL1992740	O00444	11.50000018605658
1106	CHEMBL1966514	Q00535	11.1
1107	CHEMBL1994321	Q14012	11.40000020244542
1108	CHEMBL1969126	Q7KZI7	11.2000001283342
1109	CHEMBL1964948	Q04771	11.50000018605658
1110	CHEMBL99743	Q02750	10.62287874528034
1111	CHEMBL2004544	Q9Y243	11.1
1112	CHEMBL1971649	Q96SB4	11.2000001283342
1113	CHEMBL1983963	Q16513	11.2000001283342
1114	CHEMBL1287853	P51817	11.1
1115	CHEMBL1271533	Q15418	12.05860731484178
1116	CHEMBL535	P22694	11.1
1117	CHEMBL1965507	Q9HBH9	13.29997064075587
1118	CHEMBL1983268	P45984	11.50000018605658
1119	CHEMBL1988163	P51617	13.60003813440381
1120	CHEMBL1996587	O00444	11.50000018605658
1121	CHEMBL1789941	Q16816	11.34412514432751
1122	CHEMBL1994526	Q8N4C8	11.2000001283342
1123	CHEMBL1993243	P51617	11.2000001283342
1124	CHEMBL1975500	Q13237	11.9000008748032
1125	CHEMBL1972276	Q8N4C8	11.2000001283342
1126	CHEMBL1682345	P53667	11.2000001283342
1127	CHEMBL429225	P05129	11.40102999566398
1128	CHEMBL941	Q9H422	11.1
1129	CHEMBL569880	P28482	11.1
1130	CHEMBL316264	Q5VT25	11.1
1131	CHEMBL1980704	P08069	11.80000050388302
1132	CHEMBL939	Q6ZN16	11.1
1133	CHEMBL2000271	Q14012	13.60003813440381
1134	CHEMBL237570	P31749	10.62287874528034
1135	CHEMBL1983006	O15530	11.50000018605658
1136	CHEMBL75680	P68400	10.1
1137	CHEMBL1988692	Q05397	11.30000023710935
1138	CHEMBL2001547	Q16513	11.2000001283342
1139	CHEMBL2002599	Q13131	11.59999967865706
1140	CHEMBL28509	P05771	11.02081875395237
1141	CHEMBL24828	Q9Y616	11.1
1142	CHEMBL99743	Q16539	10.62287874528034
1143	CHEMBL1976134	O96017	11.9000008748032
1144	CHEMBL340921	P07333	12.1
1145	CHEMBL2000832	P27448	11.69999938302362
1146	CHEMBL404367	Q9Y6M4	12.19999903484653
1147	CHEMBL1989474	P04629	11.69999938302362
1148	CHEMBL1985469	Q9UQM7	11.50000018605658
1149	CHEMBL288441	Q6P3R8	11.1
1150	CHEMBL1997534	Q06418	11.80000050388302
1151	CHEMBL1997764	Q00535	11.2000001283342
1152	CHEMBL1973808	P06239	11.69999938302362
1153	CHEMBL1994526	Q16539	11.50000018605658
1154	CHEMBL1230020	P68400	11.1
1155	CHEMBL1968868	P35968	11.69999938302362
1156	CHEMBL1336	Q09013	11.1
1157	CHEMBL2152382	P23443	11.1
1158	CHEMBL1969879	P45983	11.59999967865706
1159	CHEMBL941	P57058	11.1
1160	CHEMBL2000481	Q00535	11.1
1161	CHEMBL230011	Q7L7X3	12.41875876262441
1162	CHEMBL2000408	P35916	11.30000023710935
1163	CHEMBL1990821	Q9Y243	11.1
1164	CHEMBL1990912	P06241	12.19999903484653
1165	CHEMBL1236126	P51955	11.1
1166	CHEMBL522892	P07947	12.33657200643706
1167	CHEMBL246166	P36888	13.28708664335714
1168	CHEMBL2001288	Q06418	11.80000050388302
1169	CHEMBL1978271	P49760	11.50000018605658
1170	CHEMBL1421	Q96L34	11.25000010122271
1171	CHEMBL1992634	Q13237	11.9000008748032
1172	CHEMBL101253	P31152	11.1
1173	CHEMBL1242569	P54760	10.1
1174	CHEMBL242237	P24941	11.66863623584101
1175	CHEMBL1965170	P53667	11.59999967865706
1176	CHEMBL1973483	P27448	11.30000023710935
1177	CHEMBL105442	P14616	11.1
1178	CHEMBL1614701	P11309	11.1
1179	CHEMBL1982866	Q96GD4	11.30000023710935
1180	CHEMBL1979357	P17612	13.39998893767789
1181	CHEMBL464552	Q13464	11.1
1182	CHEMBL440084	Q9UQM7	11.1500000641671
1183	CHEMBL522892	P33981	11.1
1184	CHEMBL1983963	P48729	11.30000023710935
1185	CHEMBL1421	Q15759	13.21960990310323
1186	CHEMBL2001149	O43293	11.40000020244542
1187	CHEMBL1968705	Q05513	11.2000001283342
1188	CHEMBL1978200	Q13464	11.1
1189	CHEMBL1986970	P68400	11.30000023710935
1190	CHEMBL1972276	Q9NYL2	11.2000001283342
1191	CHEMBL1971029	O14920	11.59999967865706
1192	CHEMBL1088633	P24941	11.1
1193	CHEMBL221536	Q05513	12.1
1194	CHEMBL1789941	P54753	11.1
1195	CHEMBL214253	P41743	11.56852108295775
1196	CHEMBL1242208	P48736	12.87728352885242
1197	CHEMBL1991285	Q9Y6M4	11.30000023710935
1198	CHEMBL379218	Q15835	11.1
1199	CHEMBL97026	P17612	10.1
1200	CHEMBL379218	O00444	11.1
1201	CHEMBL1999749	P29597	11.80000050388302
1202	CHEMBL1908396	Q00537	11.1
1203	CHEMBL379218	P41743	11.1
1204	CHEMBL428690	Q9BWU1	13.34412514432751
1205	CHEMBL1994308	Q9UHD2	11.59999967865706
1206	CHEMBL1996234	Q16288	11.99999841719865
1207	CHEMBL1980896	Q9BXA7	11.9000008748032
1208	CHEMBL1975418	P68400	11.9000008748032
1209	CHEMBL1986143	Q13131	11.59999967865706
1210	CHEMBL1381197	P07948	12.69999765407204
1211	CHEMBL1972840	Q9Y243	12.79999179744619
1212	CHEMBL1992607	Q9Y463	10.49999996787686
1213	CHEMBL2004355	P31749	11.30000023710935
1214	CHEMBL1971947	Q7KZI7	11.2000001283342
1215	CHEMBL440084	Q13164	11.1
1216	CHEMBL1967998	P30291	14.600312917381595
1217	CHEMBL1976376	Q13131	11.59999967865706
1218	CHEMBL2003420	Q9Y243	11.1
1219	CHEMBL1997129	P31751	11.2000001283342
1220	CHEMBL1966425	O14757	11.30000023710935
1221	CHEMBL1965589	P08069	11.80000050388302
1222	CHEMBL210963	P17612	11.212469432471249
1223	CHEMBL1461728	Q96SB4	11.2000001283342
1224	CHEMBL271381	Q13557	11.30000023710935
1225	CHEMBL1087421	P45984	12.19999903484653
1226	CHEMBL1982122	Q16644	11.1
1227	CHEMBL1989856	O14757	11.2000001283342
1228	CHEMBL1990254	P06493	12.199998894087727
1229	CHEMBL1982866	P27448	11.30000023710935
1230	CHEMBL119385	Q05397	11.20000011855468
1231	CHEMBL1970913	O75582	11.80000050388302
1232	CHEMBL202635	P51812	12.19999903484653
1233	CHEMBL1288582	P00519	11.214638779968489
1234	CHEMBL1614701	P51955	11.1
1235	CHEMBL1682540	Q5VT25	11.1
1236	CHEMBL207253	P48729	11.30000023710935
1237	CHEMBL1997119	Q8IU85	10.70000007460618
1238	CHEMBL261849	P07948	11.1
1239	CHEMBL1986869	P52333	11.9000008748032
1240	CHEMBL1976090	Q9HAZ1	13.99997426989214
1241	CHEMBL1230122	Q9NWZ3	11.1
1242	CHEMBL1993781	O43293	11.99999841719865
1243	CHEMBL1977346	P36888	12.1
1244	CHEMBL1991078	P08581	11.59999967865706
1245	CHEMBL514499	P22607	11.80000050388302
1246	CHEMBL1983640	Q5S007	11.69999938302362
1247	CHEMBL2007002	P06213	11.40000020244542
1248	CHEMBL1789941	P50613	11.58148606012211
1249	CHEMBL1973142	O43293	11.99999841719865
1250	CHEMBL1999484	P36507	12.1
1251	CHEMBL539474	Q15303	11.50000018605658
1252	CHEMBL554993	P36888	14.65284196865778
1253	CHEMBL450786	P19525	11.1
1254	CHEMBL1985311	Q13131	11.1
1255	CHEMBL1991725	P42685	11.69999938302362
1256	CHEMBL1997119	P50613	10.20000001898531
1257	CHEMBL1287853	P20794	11.1
1258	CHEMBL2005548	P35968	11.2000001283342
1259	CHEMBL1721885	P19525	11.98605664769316
1260	CHEMBL1984038	P49841	11.50000018605658
1261	CHEMBL194498	P22607	13.77778070526608
1262	CHEMBL2007421	P16234	11.69999938302362
1263	CHEMBL601719	P48736	11.1
1264	CHEMBL101253	O00506	11.1
1265	CHEMBL58580	P00533	10.1
1266	CHEMBL1978099	P11362	12.69999765407204
1267	CHEMBL2003271	O43293	11.99999841719865
1268	CHEMBL2007044	P51957	11.30000023710935
1269	CHEMBL608154	Q9Y2H9	11.1
1270	CHEMBL396523	Q9H2G2	13.39998893767789
1271	CHEMBL2004771	Q16620	11.40000020244542
1272	CHEMBL2006299	P51817	12.399997602857749
1273	CHEMBL1992536	Q05513	11.2000001283342
1274	CHEMBL183844	Q7KZI7	11.2000001283342
1275	CHEMBL1978014	P11362	11.40000020244542
1276	CHEMBL519697	P11362	11.40000020244542
1277	CHEMBL1967887	O75116	13.800057099977227
1278	CHEMBL1980142	Q13554	11.2000001283342
1279	CHEMBL416110	P05129	10.49794000867204
1280	CHEMBL1984847	Q14164	11.59999967865706
1281	CHEMBL7064	Q9Y243	11.1
1282	CHEMBL535	P35916	14.24100914261055
1283	CHEMBL497151	P07948	11.9000008748032
1284	CHEMBL1970217	P06493	11.9000008748032
1285	CHEMBL2004438	Q14164	11.59999967865706
1286	CHEMBL275224	P17252	10.70205999132796
1287	CHEMBL1989518	Q05397	11.9000008748032
1288	CHEMBL482967	P06493	11.1
1289	CHEMBL1985095	P15735	11.59999967865706
1290	CHEMBL546797	P48729	11.50000018605658
1291	CHEMBL1987648	P06213	11.40000020244542
1292	CHEMBL1997129	P04629	11.69999938302362
1293	CHEMBL1999590	P11362	11.40000020244542
1294	CHEMBL1997340	P07948	11.9000008748032
1295	CHEMBL2002726	Q96KB5	11.99999841719865
1296	CHEMBL458997	Q5VT25	11.1
1297	CHEMBL288441	P54753	12.77778070526608
1298	CHEMBL281470	P11802	10.44678748622466
1299	CHEMBL2006778	Q9NWZ3	11.1
1300	CHEMBL2071201	Q96GD4	13.4767507096021
1301	CHEMBL384304	Q9Y2H9	11.1
1302	CHEMBL2006263	Q9HBY8	11.1
1303	CHEMBL1968380	Q7KZI7	11.2000001283342
1304	CHEMBL491758	P53350	11.2000001283342
1305	CHEMBL373598	P10721	11.54999920859932
1306	CHEMBL1965131	P29317	11.59999967865706
1307	CHEMBL521851	P15735	11.1
1308	CHEMBL1614701	O14733	11.1
1309	CHEMBL477772	O00329	11.1
1310	CHEMBL2001920	Q9HAZ1	12.299998172182027
1311	CHEMBL1994864	P04629	11.69999938302362
1312	CHEMBL1965423	P00533	12.1
1313	CHEMBL253292	P36888	11.1
1314	CHEMBL608154	O94768	11.1
1315	CHEMBL491473	P06241	12.21040817840506
1316	CHEMBL1994938	Q13237	11.9000008748032
1317	CHEMBL1986666	Q9UEE5	13.800057099977227
1318	CHEMBL1970189	O96017	11.9000008748032
1319	CHEMBL31965	Q13153	11.1
1320	CHEMBL1994318	P11362	11.50000018605658
1321	CHEMBL1908397	Q6ZN16	11.1
1322	CHEMBL1982980	P68400	11.30000023710935
1323	CHEMBL249697	P0C1S8	11.1
1324	CHEMBL259922	P22607	11.80000050388302
1325	CHEMBL484390	Q7L7X3	11.50000018605658
1326	CHEMBL1972584	Q08881	12.59999693194831
1327	CHEMBL2004716	O15530	12.19999903484653
1328	CHEMBL1984236	P49841	11.50000018605658
1329	CHEMBL509032	P00533	13.62507222635721
1330	CHEMBL204420	P22612	11.1
1331	CHEMBL1982924	O43781	12.49999691337226
1332	CHEMBL1085511	Q02763	12.1
1333	CHEMBL52850	Q05513	10.49794000867204
1334	CHEMBL1980391	P04626	11.9000008748032
1335	CHEMBL1983630	Q16288	10.30000003061618
1336	CHEMBL482967	P49840	11.54999920859932
1337	CHEMBL1970340	Q04771	12.299998172182027
1338	CHEMBL213423	Q02750	11.1
1339	CHEMBL1173655	P07947	11.1
1340	CHEMBL1964413	O75116	12.79999179744619
1341	CHEMBL2002649	P06213	11.40000020244542
1342	CHEMBL288441	Q96RR4	12.20790539730952
1343	CHEMBL2003638	O96013	12.1
1344	CHEMBL608154	Q06418	11.1
1345	CHEMBL1976328	O00444	11.50000018605658
1346	CHEMBL1987648	O43293	11.99999841719865
1347	CHEMBL1682558	Q9H2X6	11.59999967865706
1348	CHEMBL1972220	P09619	15.200179497572904
1349	CHEMBL2000481	P00519	12.299998172182027
1350	CHEMBL500292	Q02156	10.18618614761628
1351	CHEMBL475251	Q8N752	11.1
1352	CHEMBL1984191	Q15303	11.50000018605658
1353	CHEMBL1978200	Q9Y4K4	11.2000001283342
1354	CHEMBL1999112	Q05513	11.2000001283342
1355	CHEMBL1987679	Q06418	11.80000050388302
1356	CHEMBL1972290	Q13557	12.1
1357	CHEMBL1979057	Q9HAZ1	11.80000050388302
1358	CHEMBL1984586	O00444	12.399997602857749
1359	CHEMBL1998193	P42685	11.69999938302362
1360	CHEMBL55662	P22694	9.40102999566398
1361	CHEMBL521851	Q8IU85	11.1
1362	CHEMBL2004355	P28482	12.299998172182027
1363	CHEMBL1988141	Q16620	12.19999903484653
1364	CHEMBL1173655	P42336	11.1
1365	CHEMBL1982980	P23443	11.30000023710935
1366	CHEMBL1682546	Q96SB4	11.2000001283342
1367	CHEMBL234085	P04629	11.59999967865706
1368	CHEMBL1986263	O14757	11.2000001283342
1369	CHEMBL2000832	Q5VT25	11.1
1370	CHEMBL1233887	P06241	11.30000023710935
1371	CHEMBL1988717	P31749	11.2000001283342
1372	CHEMBL1966175	P11309	11.30000023710935
1373	CHEMBL1996817	P28482	11.30000023710935
1374	CHEMBL1972250	Q13627	11.30000023710935
1375	CHEMBL497151	Q06187	11.99999841719865
1376	CHEMBL491473	O75747	11.1
1377	CHEMBL1999714	Q13153	11.1
1378	CHEMBL2007479	Q07912	11.50000018605658
1379	CHEMBL1982135	O96013	11.40000020244542
1380	CHEMBL1969126	Q9BXA7	11.9000008748032
1381	CHEMBL1973138	Q00535	11.59999967865706
1382	CHEMBL2006481	Q13555	11.30000023710935
1383	CHEMBL153843	P11362	11.1
1384	CHEMBL424872	Q12851	11.30000023710935
1385	CHEMBL1990885	P41743	11.40000020244542
1386	CHEMBL1972659	Q05397	11.9000008748032
1387	CHEMBL583144	Q9H2X6	12.79999179744619
1388	CHEMBL1979176	Q9NWZ3	11.1
1389	CHEMBL2003456	P49760	11.2000001283342
1390	CHEMBL1989646	Q7L7X3	11.1
1391	CHEMBL1240554	P54760	12.44103515733557
1392	CHEMBL451964	P04629	11.69999938302362
1393	CHEMBL1989265	P24941	11.2000001283342
1394	CHEMBL1989471	Q16288	11.59999967865706
1395	CHEMBL1972152	Q9HBY8	11.1
1396	CHEMBL606964	P11362	13.13621217265444
1397	CHEMBL210928	Q9HCP0	11.30000023710935
1398	CHEMBL1983070	Q9UHD2	11.59999967865706
1399	CHEMBL1988300	O75116	11.2000001283342
1400	CHEMBL1929238	P31749	10.62287874528034
1401	CHEMBL1967116	Q13627	11.30000023710935
1402	CHEMBL119385	Q9UKI8	11.1
1403	CHEMBL2003638	P49336	11.99999841719865
1404	CHEMBL300138	P49137	11.1
1405	CHEMBL1982660	Q16513	11.40000020244542
1406	CHEMBL230011	P42681	11.1
1407	CHEMBL377383	P15735	11.40000020244542
1408	CHEMBL554	Q05397	11.5000004374016
1409	CHEMBL384304	Q9UBE8	11.1
1410	CHEMBL208292	Q9Y478	11.1
1411	CHEMBL1992555	O96013	11.40000020244542
1412	CHEMBL1974250	Q9H2X6	13.800057099977227
1413	CHEMBL2006481	Q9HCP0	11.30000023710935
1414	CHEMBL105442	Q86Y07	11.1
1415	CHEMBL2003657	Q16644	11.1
1416	CHEMBL386051	Q9Y2H9	11.1
1417	CHEMBL2007296	P53778	11.30000023710935
1418	CHEMBL1994040	P48729	12.299998172182027
1419	CHEMBL2005548	Q9NWZ3	11.1
1420	CHEMBL1966703	P48729	11.30000023710935
1421	CHEMBL1985092	Q13882	11.69999938302362
1422	CHEMBL436718	P05771	12.90163234623317
1423	CHEMBL576113	O43293	11.40000020244542
1424	CHEMBL124660	Q9UPZ9	11.1
1425	CHEMBL1966514	Q13976	11.80000050388302
1426	CHEMBL1813632	P10721	11.1
1427	CHEMBL1957085	P06239	11.1
1428	CHEMBL1991180	Q9H4B4	11.9000008748032
1429	CHEMBL1972158	Q9BXA7	11.9000008748032
1430	CHEMBL559147	P22694	11.40102999566398
1431	CHEMBL460702	P49137	11.79897000433602
1432	CHEMBL2000801	P31749	11.2000001283342
1433	CHEMBL1990288	P51955	11.1
1434	CHEMBL1173655	O14965	11.1
1435	CHEMBL14762	Q8IW41	11.1
1436	CHEMBL1985311	P07948	12.1
1437	CHEMBL1988437	P17948	14.200179497572904
1438	CHEMBL2007002	Q06187	11.99999841719865
1439	CHEMBL573339	Q00537	11.1
1440	CHEMBL583144	Q9NR20	11.2000001283342
1441	CHEMBL1975233	P24941	11.30000023710935
1442	CHEMBL1982465	O43781	11.40000020244542
1443	CHEMBL1614701	P10721	11.1
1444	CHEMBL592030	P35916	12.1
1445	CHEMBL1975490	Q9NWZ3	11.59999967865706
1446	CHEMBL1516890	O94806	11.9000008748032
1447	CHEMBL1983640	P09619	14.798970004336018
1448	CHEMBL554	Q96PY6	11.1
1449	CHEMBL272453	O14965	12.1
1450	CHEMBL1981079	P24941	12.49999691337226
1451	CHEMBL363648	P04629	11.69999938302362
1452	CHEMBL1908396	Q9UBE8	11.62287874528034
1453	CHEMBL592030	P45983	11.69999938302362
1454	CHEMBL1991078	Q07912	11.50000018605658
1455	CHEMBL1983923	Q13555	11.30000023710935
1456	CHEMBL608154	P51617	11.1
1457	CHEMBL2002649	Q86V86	11.40000020244542
1458	CHEMBL1984700	O75116	11.2000001283342
1459	CHEMBL1981215	P17948	11.50000018605658
1460	CHEMBL316264	Q14680	11.9000008748032
1461	CHEMBL1991674	P24941	12.69999765407204
1462	CHEMBL278041	P51817	11.349999839328529
1463	CHEMBL386051	P49840	11.1
1464	CHEMBL24828	Q13882	12.89588001734408
1465	CHEMBL1985092	O94806	11.50000018605658
1466	CHEMBL1974617	P49841	11.59999967865706
1467	CHEMBL211378	P51812	11.2000001283342
1468	CHEMBL223360	P20794	11.1
1469	CHEMBL1990212	P31749	11.2000001283342
1470	CHEMBL1981133	P34947	11.50000018605658
1471	CHEMBL1999714	O14757	11.2000001283342
1472	CHEMBL1978099	Q00535	12.79999179744619
1473	CHEMBL1994538	Q13188	11.50000018605658
1474	CHEMBL1968791	Q9Y6M4	11.30000023710935
1475	CHEMBL208292	P17612	11.1
1476	CHEMBL491473	Q9NY57	11.1
1477	CHEMBL215152	P21802	11.1
1478	CHEMBL1980896	Q9BZL6	11.50000018605658
1479	CHEMBL1970879	P51955	12.79999179744619
1480	CHEMBL522892	Q9UQB9	12.05860731484178
1481	CHEMBL1968394	Q9Y463	10.80000006855703
1482	CHEMBL407558	O94806	11.49794000867204
1483	CHEMBL249697	Q9H2K8	11.1
1484	CHEMBL337642	P49841	13.49363992279108
1485	CHEMBL259922	P05129	11.2000001283342
1486	CHEMBL572881	Q14680	11.1
1487	CHEMBL1973860	Q96GD4	11.59999967865706
1488	CHEMBL1964290	O96013	11.40000020244542
1489	CHEMBL1242028	P00519	11.821246399047167
1490	CHEMBL17370	P31749	11.2000001283342
1491	CHEMBL1969843	P51812	11.2000001283342
1492	CHEMBL512054	P68400	14.1
1493	CHEMBL1173055	P11309	11.99999841719865
1494	CHEMBL1242025	Q9UBF8	10.60863830616573
1495	CHEMBL1989474	Q13153	11.1
1496	CHEMBL1996587	Q13882	11.69999938302362
1497	CHEMBL1972258	Q9NR20	11.2000001283342
1498	CHEMBL1973711	P08069	12.1
1499	CHEMBL1979577	P06239	12.59999693194831
1500	CHEMBL1242852	O00329	11.70554831917378
1501	CHEMBL1789941	P21860	11.1
1502	CHEMBL1990912	P11309	11.2000001283342
1503	CHEMBL1988608	O96013	11.40000020244542
1504	CHEMBL226471	O75116	11.2000001283342
1505	CHEMBL1978371	P35968	11.69999938302362
1506	CHEMBL1980391	Q13976	11.80000050388302
1507	CHEMBL340921	P42679	11.80000050388302
1508	CHEMBL1987073	P36888	12.59999693194831
1509	CHEMBL423731	P17252	11.62287874528034
1510	CHEMBL1964687	O00418	11.50000018605658
1511	CHEMBL565612	P49840	12.8999981345934
1512	CHEMBL49120	P22607	11.96153943396711
1513	CHEMBL1976134	P43405	13.60003813440381
1514	CHEMBL7064	Q9H1R3	11.1
1515	CHEMBL2007592	P30530	11.80000050388302
1516	CHEMBL220057	Q7KZI7	11.50000018605658
1517	CHEMBL14762	Q9UQM7	11.1
1518	CHEMBL1996208	P10721	11.50000018605658
1519	CHEMBL1969483	P08581	11.69999938302362
1520	CHEMBL300138	Q96SB4	11.1
1521	CHEMBL558752	P31152	11.1
1522	CHEMBL300138	P35916	11.52021640338319
1523	CHEMBL180022	P53350	11.1
1524	CHEMBL1908391	Q15418	11.1
1525	CHEMBL78885	P17252	10.70205999132796
1526	CHEMBL483321	Q6DT37	11.1
1527	CHEMBL1173655	Q16513	11.1
1528	CHEMBL1984842	Q05655	11.2000001283342
1529	CHEMBL461140	P45984	12.71978875828839
1530	CHEMBL196363	P07332	11.9000008748032
1531	CHEMBL1993166	Q05513	12.299998172182027
1532	CHEMBL1988163	Q9NR20	11.59999967865706
1533	CHEMBL497151	Q16644	11.1
1534	CHEMBL468280	P29317	11.40000020244542
1535	CHEMBL554	O75385	11.1
1536	CHEMBL1375640	P53778	11.30000023710935
1537	CHEMBL259084	Q16620	11.349999839328529
1538	CHEMBL1682558	P31749	11.2000001283342
1539	CHEMBL1980407	Q04759	14.500116927926312
1540	CHEMBL1980144	P48730	11.2000001283342
1541	CHEMBL1933550	O96013	10.62287874528034
1542	CHEMBL601719	Q5VT25	11.1
1543	CHEMBL296468	Q02750	11.349999839328529
1544	CHEMBL1241674	Q12851	13.1
1545	CHEMBL259084	Q96GD4	13.597457191662649
1546	CHEMBL1789941	Q9UEE5	11.307608310501749
1547	CHEMBL1991577	P45983	11.59999967865706
1548	CHEMBL1984039	O00418	11.69999938302362
1549	CHEMBL2001547	P49137	11.2000001283342
1550	CHEMBL1721885	P35968	14.738272163982408
1551	CHEMBL23327	P17252	11.1
1552	CHEMBL1090356	Q13882	13.1
1553	CHEMBL36985	Q04759	10.29382002601611
1554	CHEMBL1987034	P30530	14.200179497572904
1555	CHEMBL116070	P35916	11.50000018605658
1556	CHEMBL604712	Q9NYY3	11.1
1557	CHEMBL2002586	P51955	11.59999967865706
1558	CHEMBL2001288	P51451	11.9000008748032
1559	CHEMBL180022	Q92772	11.1
1560	CHEMBL1965033	O94806	11.50000018605658
1561	CHEMBL1092754	P24941	13.54977164694491
1562	CHEMBL1970104	Q96KB5	11.1
1563	CHEMBL1975903	P17612	11.99999841719865
1564	CHEMBL337642	P05129	11.1
1565	CHEMBL1970217	P51617	12.299998172182027
1566	CHEMBL1993548	Q7KZI7	11.30000023710935
1567	CHEMBL519395	P12931	14.437242168318424
1568	CHEMBL260135	P53350	11.2000001283342
1569	CHEMBL1981725	O75116	12.19999903484653
1570	CHEMBL497151	P17612	11.50000018605658
1571	CHEMBL1996255	P00519	12.399997602857749
1572	CHEMBL451401	O95819	10.40000002913909
1573	CHEMBL1966524	O14757	11.50000018605658
1574	CHEMBL262623	Q13131	10.900000052738449
1575	CHEMBL1986781	Q05655	11.2000001283342
1576	CHEMBL573339	Q9UK32	11.1
1577	CHEMBL1985153	P24941	11.2000001283342
1578	CHEMBL1972258	O15530	11.50000018605658
1579	CHEMBL1682558	Q08881	11.9000008748032
1580	CHEMBL941	Q9UF33	11.1
1581	CHEMBL1985092	Q8TDC3	11.1
1582	CHEMBL1230020	P53778	11.1
1583	CHEMBL1991410	P50613	11.50000018605658
1584	CHEMBL1991725	P06213	11.40000020244542
1585	CHEMBL1982874	P10721	11.99999841719865
1586	CHEMBL2005509	P17612	13.60003813440381
1587	CHEMBL1975138	P31749	12.399997602857749
1588	CHEMBL1996576	Q14164	11.59999967865706
1589	CHEMBL526133	P48730	12.299998172182027
1590	CHEMBL2205766	Q08881	11.1
1591	CHEMBL130049	Q05655	12.84472749489669
1592	CHEMBL2004544	Q9NR20	11.2000001283342
1593	CHEMBL1993424	Q7KZI7	12.399997602857749
1594	CHEMBL477772	Q15303	11.1
1595	CHEMBL1980253	Q13557	12.49999691337226
1596	CHEMBL1994308	P11362	11.50000018605658
1597	CHEMBL2007592	P07949	11.99999841719865
1598	CHEMBL485745	P35968	11.1
1599	CHEMBL1242113	P42336	12.65909091793478
1600	CHEMBL1969042	Q86V86	11.2000001283342
1601	CHEMBL103667	O96017	11.156074985465729
1602	CHEMBL1090356	Q00535	11.1
1603	CHEMBL1992555	Q05513	11.2000001283342
1604	CHEMBL306380	O96013	11.40000020244542
1605	CHEMBL574613	Q02763	11.1
1606	CHEMBL75680	P11309	11.1
1607	CHEMBL99743	O94806	10.62287874528034
1608	CHEMBL1973013	P53667	11.69999938302362
1609	CHEMBL1996587	Q05655	11.2000001283342
1610	CHEMBL1241674	P43403	11.1
1611	CHEMBL1682558	Q13554	11.2000001283342
1612	CHEMBL50894	Q5S007	11.69999938302362
1613	CHEMBL1164180	O14965	12.1
1614	CHEMBL1997822	P29597	11.80000050388302
1615	CHEMBL265470	Q86V86	13.18092190762393
1616	CHEMBL2000408	Q16288	11.99999841719865
1617	CHEMBL1984500	Q9Y463	10.5999999533289
1618	CHEMBL1973540	Q05655	11.99999841719865
1619	CHEMBL1974617	Q8IU85	10.70000007460618
1620	CHEMBL2000832	P04626	11.99999841719865
1621	CHEMBL1992306	Q9HBY8	11.1
1622	CHEMBL1970903	P48729	11.69999938302362
1623	CHEMBL554	Q86UE8	11.1
1624	CHEMBL1908394	Q8IY84	11.29382002601611
1625	CHEMBL2007479	P49336	11.50000018605658
1626	CHEMBL558752	P06213	11.1
1627	CHEMBL127929	P24723	10.40102999566398
1628	CHEMBL1972250	P08069	12.1
1629	CHEMBL1990288	Q8NE63	11.44999975567891
1630	CHEMBL2004615	P51955	11.1
1631	CHEMBL460746	P54760	12.31467016498923
1632	CHEMBL225519	Q96SB4	11.2000001283342
1633	CHEMBL1973808	O15075	11.1
1634	CHEMBL2002446	Q13554	11.69999938302362
1635	CHEMBL1988594	P30530	12.19999903484653
1636	CHEMBL1969843	Q14680	11.9000008748032
1637	CHEMBL1682546	O15075	11.1
1638	CHEMBL509032	P19784	11.117728766960427
1639	CHEMBL445813	Q8TD08	13.02081875395238
1640	CHEMBL235157	P52333	11.40000020244542
1641	CHEMBL475251	P33981	12.05860731484178
1642	CHEMBL514499	P53667	11.2000001283342
1643	CHEMBL1982465	P30530	14.600312917381595
1644	CHEMBL1981782	Q9H2G2	11.1
1645	CHEMBL1980489	Q7KZI7	11.2000001283342
1646	CHEMBL2002702	Q06187	11.99999841719865
1647	CHEMBL1242033	P00519	10.28708664335714
1648	CHEMBL1966628	P51817	14.299970640755866
1649	CHEMBL91829	Q13976	11.1
1650	CHEMBL1984711	P06239	14.200179497572904
1651	CHEMBL253969	Q8TDC3	11.30000023710935
1652	CHEMBL1982874	P45984	13.69998036493484
1653	CHEMBL1979773	O96013	11.9000008748032
1654	CHEMBL2007002	O15530	11.50000018605658
1655	CHEMBL1988537	Q9BXA7	11.9000008748032
1656	CHEMBL183844	P00519	12.299998172182027
1657	CHEMBL1983534	Q7KZI7	11.2000001283342
1658	CHEMBL606168	P17948	12.92390874094432
1659	CHEMBL209148	O14920	10.40102999566398
1660	CHEMBL1992242	Q13131	11.30000023710935
1661	CHEMBL1336	Q06418	11.349999839328529
1662	CHEMBL1988163	Q9HAZ1	14.400162274132754
1663	CHEMBL1969156	P53667	10.1
1664	CHEMBL1991674	Q9NWZ3	12.59999693194831
1665	CHEMBL410643	Q02750	11.1
1666	CHEMBL31965	P49137	11.1
1667	CHEMBL1789941	P23458	14.860737617919154
1668	CHEMBL1788116	P23443	11.1
1669	CHEMBL1992581	P53667	11.59999967865706
1670	CHEMBL422897	P07949	11.80000050388302
1671	CHEMBL1992634	Q05513	11.2000001283342
1672	CHEMBL410778	P22612	10.2249387366083
1673	CHEMBL387971	Q13557	11.50000018605658
1674	CHEMBL1381197	Q7KZI7	11.2000001283342
1675	CHEMBL1977681	Q9BZL6	13.00000876645532
1676	CHEMBL1997023	Q9H2G2	12.1
1677	CHEMBL1997759	P53350	11.2000001283342
1678	CHEMBL1964290	O15075	11.1
1679	CHEMBL93559	P22612	11.1
1680	CHEMBL1242119	P42345	12.47059040089728
1681	CHEMBL210963	P21802	11.42790214206428
1682	CHEMBL1908394	Q14012	11.1
1683	CHEMBL1988608	O14757	12.1
1684	CHEMBL1242032	P42345	11.40102999566398
1685	CHEMBL428690	P15735	11.63760200210104
1686	CHEMBL221959	Q02779	11.1
1687	CHEMBL1996208	P24941	11.2000001283342
1688	CHEMBL1974935	Q05513	11.2000001283342
1689	CHEMBL91829	P27361	11.1
1690	CHEMBL1997041	Q9BWU1	10.1
1691	CHEMBL1472492	Q9H4B4	11.2000001283342
1692	CHEMBL1992732	O00444	11.50000018605658
1693	CHEMBL1982167	Q00535	11.1
1694	CHEMBL1967998	P50613	13.29997064075587
1695	CHEMBL425601	Q9Y478	11.1
1696	CHEMBL1236126	P08581	11.59999967865706
1697	CHEMBL2006580	Q16620	11.40000020244542
1698	CHEMBL207246	P35968	11.1
1699	CHEMBL1984236	Q14164	11.59999967865706
1700	CHEMBL1996176	P07333	12.44999755206517
1701	CHEMBL278041	Q9UIK4	11.1
1702	CHEMBL243088	Q13882	12.19999903484653
1703	CHEMBL1984847	P06241	11.30000023710935
1704	CHEMBL1980489	P49760	11.2000001283342
1705	CHEMBL1970352	Q9Y463	11.69999938302362
1706	CHEMBL1984038	O96017	11.9000008748032
1707	CHEMBL1994555	Q04771	13.1
1708	CHEMBL2004311	Q96GD4	12.79999179744619
1709	CHEMBL1972576	P06213	11.40000020244542
1710	CHEMBL1983589	Q8N4C8	13.99997426989214
1711	CHEMBL422897	P78368	11.2000001283342
1712	CHEMBL1979577	P15735	11.59999967865706
1713	CHEMBL1908397	P00519	13.54369749923271
1714	CHEMBL45827	Q15139	10.738272163982408
1715	CHEMBL1995811	P04629	11.59999967865706
1716	CHEMBL1994040	P06239	11.69999938302362
1717	CHEMBL243088	Q08881	11.9000008748032
1718	CHEMBL1968406	O75582	11.80000050388302
1719	CHEMBL386051	Q6PHR2	11.1
1720	CHEMBL312648	P22612	10.70205999132796
1721	CHEMBL572878	O75385	11.1
1722	CHEMBL1991725	Q13976	11.80000050388302
1723	CHEMBL1289926	P45985	11.1
1724	CHEMBL1989471	Q04759	11.69999938302362
1725	CHEMBL339364	P22612	11.90410034759077
1726	CHEMBL1964644	Q96RG2	11.9000008748032
1727	CHEMBL1240703	O94768	11.1
1728	CHEMBL1983025	P51817	11.9000008748032
1729	CHEMBL1997872	Q13557	11.30000023710935
1730	CHEMBL2003637	O00311	14.299970640755866
1731	CHEMBL491473	P07947	12.68502665202918
1732	CHEMBL1614701	Q9NYY3	11.1
1733	CHEMBL1969483	Q13188	12.69999765407204
1734	CHEMBL1986590	O95819	11.69999938302362
1735	CHEMBL1969190	P04629	11.9000008748032
1736	CHEMBL7064	O43353	11.1
1737	CHEMBL1908394	O75676	11.66538414013451
1738	CHEMBL1682546	Q8NE63	11.2000001283342
1739	CHEMBL1985491	P07333	14.798970004336018
1740	CHEMBL1996048	Q9HAZ1	11.69999938302362
1741	CHEMBL1982610	P05129	11.2000001283342
1742	CHEMBL576982	Q15746	11.1
1743	CHEMBL2000429	O14757	11.2000001283342
1744	CHEMBL573339	O15146	11.1
1745	CHEMBL2000071	O43781	11.59999967865706
1746	CHEMBL1983111	O75116	12.8999981345934
1747	CHEMBL2006481	Q8N4C8	11.2000001283342
1748	CHEMBL288441	Q9Y2K2	13.29382002601611
1749	CHEMBL1242202	P00519	13.26749108729376
1750	CHEMBL1964399	P06239	11.69999938302362
1751	CHEMBL163629	P17252	11.1
1752	CHEMBL191003	Q9NQU5	11.95387196432176
1753	CHEMBL453336	P08069	10.84472749489669
1754	CHEMBL377300	Q96RR4	11.1
1755	CHEMBL1982957	Q8TDC3	11.99999841719865
1756	CHEMBL1971430	P12931	11.80000050388302
1757	CHEMBL1970913	Q9BXA7	11.9000008748032
1758	CHEMBL1983534	P27448	11.30000023710935
1759	CHEMBL1230020	Q52WX2	11.1
1760	CHEMBL1967531	Q9HAZ1	12.49999691337226
1761	CHEMBL1999590	Q13554	11.2000001283342
1762	CHEMBL91829	P36507	11.1
1763	CHEMBL1984760	P51955	11.59999967865706
1764	CHEMBL464552	Q12866	11.66863623584101
1765	CHEMBL1976134	P07948	11.9000008748032
1766	CHEMBL1975490	P07948	11.9000008748032
1767	CHEMBL1984760	Q14164	11.59999967865706
1768	CHEMBL2003817	Q96PF2	11.9000008748032
1769	CHEMBL521851	Q8TDX7	11.1
1770	CHEMBL1968705	Q13131	11.9000008748032
1771	CHEMBL1992371	Q07912	11.50000018605658
1772	CHEMBL2338334	Q9Y478	11.1
1773	CHEMBL553	O75116	11.1500000641671
1774	CHEMBL939	P52333	11.5000004374016
1775	CHEMBL1976420	P49137	11.2000001283342
1776	CHEMBL1765781	P49841	12.1
1777	CHEMBL1908395	Q13188	12.89588001734408
1778	CHEMBL2001224	P22607	11.80000050388302
1779	CHEMBL1974328	Q9HCP0	12.1
1780	CHEMBL1969537	Q7KZI7	11.2000001283342
1781	CHEMBL1969190	P36888	13.5000078224159
1782	CHEMBL1970735	Q9NYL2	11.2000001283342
1783	CHEMBL406635	Q02156	11.19691001300806
1784	CHEMBL91829	P51617	11.1
1785	CHEMBL574738	Q9P2K8	11.1
1786	CHEMBL1969502	P27448	11.50000018605658
1787	CHEMBL1997349	P27448	11.30000023710935
1788	CHEMBL1721885	P48729	12.49794000867204
1789	CHEMBL230011	Q9UHD2	11.1
1790	CHEMBL425834	P45983	10.49794000867204
1791	CHEMBL1984363	O43781	11.59999967865706
1792	CHEMBL2007073	P45983	11.40000020244542
1793	CHEMBL2000894	P49760	12.299998172182027
1794	CHEMBL1241270	P42336	11.92390874094432
1795	CHEMBL1738758	Q15078	11.1
1796	CHEMBL522892	O14965	11.6
1797	CHEMBL2001547	Q05655	11.2000001283342
1798	CHEMBL1890036	P28482	11.2000001283342
1799	CHEMBL10	Q05655	10.97703430955375
1800	CHEMBL1986781	Q9NR20	11.2000001283342
1801	CHEMBL2005375	P10721	11.99999841719865
1802	CHEMBL1967878	P49841	11.59999967865706
1803	CHEMBL1779593	P10721	11.1
1804	CHEMBL1989029	O14965	12.399997602857749
1805	CHEMBL253969	Q9H2G2	14.1
1806	CHEMBL941	P07948	12.82216182614879
1807	CHEMBL2005718	Q9H2X6	13.5000078224159
1808	CHEMBL1980896	O43781	11.80000050388302
1809	CHEMBL1975233	P42685	11.69999938302362
1810	CHEMBL396523	P49760	12.8999981345934
1811	CHEMBL1236107	Q9Y463	11.84472749489669
1812	CHEMBL1987998	P36507	11.50000018605658
1813	CHEMBL1080902	P53350	11.49794000867204
1814	CHEMBL235345	Q9Y243	11.79897000433602
1815	CHEMBL1980896	Q96PF2	11.9000008748032
1816	CHEMBL1998829	Q08881	11.9000008748032
1817	CHEMBL2002649	Q06187	11.99999841719865
1818	CHEMBL1968791	P07333	13.00000876645532
1819	CHEMBL1825138	Q86V86	11.2000001283342
1820	CHEMBL1996831	P07332	11.80000050388302
1821	CHEMBL1241586	P08631	11.41875876262441
1822	CHEMBL1976455	P49841	14.500116927926312
1823	CHEMBL246970	P06493	12.1
1824	CHEMBL2010872	P36888	13.24874165128092
1825	CHEMBL1991063	P04626	11.9000008748032
1826	CHEMBL1988141	P36888	12.59999693194831
1827	CHEMBL491473	P42345	11.1
1828	CHEMBL132169	P00533	11.54369749923271
1829	CHEMBL1682553	Q13188	11.59999967865706
1830	CHEMBL2000078	Q06187	11.30000023710935
1831	CHEMBL597754	Q15078	14.321848749616356
1832	CHEMBL474432	O75116	11.2000001283342
1833	CHEMBL464552	Q9H2X6	12.02081875395238
1834	CHEMBL1969190	P31751	11.2000001283342
1835	CHEMBL1973793	P49840	11.50000018605658
1836	CHEMBL1981047	P53350	11.2000001283342
1837	CHEMBL483321	P35590	11.1
1838	CHEMBL334360	Q02156	11.02081875395237
1839	CHEMBL1970806	P08581	11.59999967865706
1840	CHEMBL1970806	P12931	11.80000050388302
1841	CHEMBL1986503	P48729	11.50000018605658
1842	CHEMBL1967094	Q96PF2	11.9000008748032
1843	CHEMBL1994693	Q16644	11.1
1844	CHEMBL539474	P06493	11.2000001283342
1845	CHEMBL1789941	O95835	11.1
1846	CHEMBL1969502	O00311	11.99999841719865
1847	CHEMBL1971186	Q13554	11.2000001283342
1848	CHEMBL31965	Q15303	14.55410581736073
1849	CHEMBL119385	Q9H2X6	11.1
1850	CHEMBL196363	P36888	15.043412275670914
1851	CHEMBL1974664	P06213	11.40000020244542
1852	CHEMBL525191	P42338	11.1
1853	CHEMBL2002726	P45984	11.50000018605658
1854	CHEMBL296586	P50750	13.29382002601611
1855	CHEMBL1983575	P49336	12.299998172182027
1856	CHEMBL1977138	P08069	12.1
1857	CHEMBL1993413	P07333	11.69999938302362
1858	CHEMBL1996066	Q05655	11.2000001283342
1859	CHEMBL1987009	P06213	11.40000020244542
1860	CHEMBL2000104	O60674	11.9000008748032
1861	CHEMBL288441	Q14289	13.13326367642804
1862	CHEMBL601719	Q99683	11.1
1863	CHEMBL1975534	Q96GD4	11.30000023710935
1864	CHEMBL491473	Q9Y5S2	11.1
1865	CHEMBL1997617	Q96KB5	11.1
1866	CHEMBL162	P35968	14.178032123019364
1867	CHEMBL1965507	P51812	11.59999967865706
1868	CHEMBL1999428	P27448	11.30000023710935
1869	CHEMBL1991138	Q96SB4	11.2000001283342
1870	CHEMBL1995448	Q9NWZ3	11.1
1871	CHEMBL1965033	O60674	11.69999938302362
1872	CHEMBL1090356	P48730	11.40000020244542
1873	CHEMBL1977346	Q5VT25	11.1
1874	CHEMBL1966524	Q9HBY8	13.39998893767789
1875	CHEMBL1375640	P51957	11.30000023710935
1876	CHEMBL1996931	Q13188	11.2000001283342
1877	CHEMBL210032	P29597	11.821246399047167
1878	CHEMBL116963	Q02156	11.62287874528034
1879	CHEMBL1981720	P48729	11.30000023710935
1880	CHEMBL1996510	P45983	11.40000020244542
1881	CHEMBL1992342	Q00535	11.2000001283342
1882	CHEMBL1969151	P49840	12.19999903484653
1883	CHEMBL1976093	P51617	11.2000001283342
1884	CHEMBL2000393	Q05513	11.2000001283342
1885	CHEMBL525191	P15056	15.568304304844563
1886	CHEMBL512054	P11802	15.293820026016112
1887	CHEMBL1997197	O95819	11.40000020244542
1888	CHEMBL1975121	O15264	11.2000001283342
1889	CHEMBL338049	P22694	12.03930215964639
1890	CHEMBL565612	Q86V86	12.59999693194831
1891	CHEMBL2003817	Q8IW41	11.9000008748032
1892	CHEMBL1980142	Q96GD4	11.30000023710935
1893	CHEMBL223360	P29597	11.45000025194151
1894	CHEMBL2007592	P08922	11.80000050388302
1895	CHEMBL601719	Q9UEE5	11.1
1896	CHEMBL1738758	Q16539	11.1
1897	CHEMBL1173655	O95382	11.1
1898	CHEMBL1980763	Q07912	11.50000018605658
1899	CHEMBL278041	P36507	11.30886447650851
1900	CHEMBL1999120	O14757	11.00000014205763
1901	CHEMBL1990496	Q04771	11.50000018605658
1902	CHEMBL1976872	O00444	10.49999996787686
1903	CHEMBL1977814	P50613	11.50000018605658
1904	CHEMBL2004692	P51812	11.30000023710935
1905	CHEMBL1087421	P45983	10.1
1906	CHEMBL1990482	Q9Y4K4	11.2000001283342
1907	CHEMBL1982465	Q05397	12.399997602857749
1908	CHEMBL1976220	P48730	11.69999938302362
1909	CHEMBL2006156	Q13131	11.40000020244542
1910	CHEMBL1983575	Q05397	11.9000008748032
1911	CHEMBL1984700	Q9NYL2	11.2000001283342
1912	CHEMBL1975900	Q96GD4	12.1
1913	CHEMBL1971289	P08069	11.69999938302362
1914	CHEMBL1978448	P41743	11.40000020244542
1915	CHEMBL1969755	O15075	11.1
1916	CHEMBL572881	Q13464	11.1
1917	CHEMBL223257	P53350	11.30000023710935
1918	CHEMBL1988838	P31751	11.2000001283342
1919	CHEMBL1987910	P31751	11.2000001283342
1920	CHEMBL1996208	Q9BZL6	11.1
1921	CHEMBL1976420	P16591	11.9000008748032
1922	CHEMBL14762	Q9UF33	11.1
1923	CHEMBL1973793	P51955	11.59999967865706
1924	CHEMBL2001751	P29597	11.80000050388302
1925	CHEMBL514499	Q7KZI7	11.2000001283342
1926	CHEMBL1977134	P08069	11.69999938302362
1927	CHEMBL2006276	Q16644	11.1
1928	CHEMBL21156	P12931	11.19691001300806
1929	CHEMBL280069	P05129	11.1
1930	CHEMBL230011	Q8TDR2	11.1
1931	CHEMBL1971017	P48730	12.299998172182027
1932	CHEMBL1967116	P48730	11.2000001283342
1933	CHEMBL1966628	Q9H2G2	12.49999691337226
1934	CHEMBL607707	Q13164	11.1
1935	CHEMBL558752	Q16566	11.1
1936	CHEMBL1980178	Q13627	13.69998036493484
1937	CHEMBL1682553	Q96GD4	11.38125525379842
1938	CHEMBL1987998	Q13464	11.50000018605658
1939	CHEMBL1999321	Q13554	11.2000001283342
1940	CHEMBL1977604	Q13557	11.30000023710935
1941	CHEMBL38380	Q04759	12.299998172182027
1942	CHEMBL1982880	Q9BZL6	11.50000018605658
1943	CHEMBL384304	Q15139	11.1
1944	CHEMBL2004692	O14920	11.59999967865706
1945	CHEMBL1965570	O15530	11.50000018605658
1946	CHEMBL1173655	P52564	11.1
1947	CHEMBL507936	Q9HBY8	11.1
1948	CHEMBL2006581	P00533	11.80000050388302
1949	CHEMBL574738	O75460	11.32184874961636
1950	CHEMBL1975357	Q13555	11.30000023710935
1951	CHEMBL2031893	P08581	14.644068044350275
1952	CHEMBL1975534	Q8TDC3	11.1
1953	CHEMBL535	Q9BUB5	11.1
1954	CHEMBL1276179	P00519	12.64363396687096
1955	CHEMBL1945559	P29597	11.1
1956	CHEMBL1976240	Q13131	12.69999765407204
1957	CHEMBL1980715	P49840	11.2000001283342
1958	CHEMBL1614701	O14965	11.1
1959	CHEMBL2205766	P15056	11.1
1960	CHEMBL379218	Q86YV6	11.92390874094432
1961	CHEMBL370283	P00519	9.40102999566398
1962	CHEMBL2007421	Q13627	11.80000050388302
1963	CHEMBL1973013	Q16288	11.59999967865706
1964	CHEMBL180022	Q15349	11.29360807164013
1965	CHEMBL1230122	O43293	11.99999841719865
1966	CHEMBL1973860	O43781	11.99999841719865
1967	CHEMBL1989518	P06493	11.2000001283342
1968	CHEMBL326282	Q16620	11.40000020244542
1969	CHEMBL1996208	Q5VT25	11.1
1970	CHEMBL1968868	P00519	11.69999938302362
1971	CHEMBL1983534	Q14012	11.40000020244542
1972	CHEMBL1990904	Q13188	11.2000001283342
1973	CHEMBL533849	Q02763	11.70205999132796
1974	CHEMBL1987009	Q9H4B4	11.2000001283342
1975	CHEMBL535	O95747	12.37572413039921
1976	CHEMBL1992645	Q9BWU1	10.1
1977	CHEMBL1969879	O95819	11.1
1978	CHEMBL1908391	P50613	11.1
1979	CHEMBL371206	O15075	11.1
1980	CHEMBL1993722	P29317	11.2000001283342
1981	CHEMBL484390	O43781	11.30000023710935
1982	CHEMBL288441	Q13188	12.53179827593301
1983	CHEMBL131456	Q05513	10.1
1984	CHEMBL1688215	O15530	12.51589759465263
1985	CHEMBL546797	P07949	11.69999938302362
1986	CHEMBL1965131	P68400	11.69999938302362
1987	CHEMBL213505	P06239	12.69999765407204
1988	CHEMBL1992073	P53779	11.59999967865706
1989	CHEMBL1813625	P06241	10.869551078621727
1990	CHEMBL2005631	P04626	11.99999841719865
1991	CHEMBL440084	Q8IW41	11.1
1992	CHEMBL377300	P09769	11.1
1993	CHEMBL207400	Q05397	11.9000008748032
1994	CHEMBL1965131	O14757	11.2000001283342
1995	CHEMBL1997129	Q9H2G2	12.399997602857749
1996	CHEMBL2000345	P51957	13.00000876645532
1997	CHEMBL1968590	P51955	11.59999967865706
1998	CHEMBL1999918	P68400	11.30000023710935
[truncated: 146,328 more rows]
