# Supplementary material for: Explainability Methods from Machine Learning Detect Important Drugs’ Atoms in Drug-Target Interactions
Source: J Chem Inf Model. 2026 Apr 15;66(8):4947–61. doi: 10.1021/acs.jcim.6c00037 (PMC13126640; doi:10.1021/acs.jcim.6c00037)
Supplement: Supplementary file 3 [file ci6c00037_si_005.csv]

	Drug_ID	Target_ID	Y
0	SKEWVSPNMTUQEG-UHFFFAOYSA-N	P30543	5.7447274948966935
1	GVBLCFZJLSNDQD-JGSIVOCFSA-N	P41143	8.920818753952375
2	KPOHELAVENUFLP-UHFFFAOYSA-N	P0DMS8	5.604149623981219
3	HWSNRQYXYQTSAP-UHFFFAOYSA-N	Q9H3N8	6.801342913045577
4	UMEFKDHFJIKPGP-UHFFFAOYSA-N	P28223	6.251811972993799
5	SKHNQZNMIQHFQP-UHFFFAOYSA-N	P14842	6.430626090384954
6	MHMPAOWTBSJJJL-SVBPBHIXSA-N	P33535	9.522878745280336
7	JREWRGYSZHHIJM-UHFFFAOYSA-N	P35462	7.166852888087215
8	ODALTOXTLZKACI-UHFFFAOYSA-N	P08172	5.1938200260161125
9	BPHSABZCJLJRST-XSDIEEQYSA-N	P97266	6.863279432843593
10	XQCHWYOVCSDOGG-UHFFFAOYSA-N	P47900	6.596879478824183
11	HZDFHSBNWGNVNS-LPCDZLESSA-N	P41145	9.638272163982409
12	LJLMHEFJMXWPHX-CKUKBARFSA-N	P0DMS8	7.896196279044043
13	JGVCISSLGASTTA-UHFFFAOYSA-N	P0DMS8	7.016824927962187
14	QHKQBVWJTKSXJG-UHFFFAOYSA-N	P34998	7.319211388493318
15	YZDRSNBYBMAHDD-UHFFFAOYSA-N	P08908	6.159266765388193
16	USWIYPRHODPZSP-SFUGEZHDSA-N	P0DMS8	8.619788758288394
17	RTEHYRKTDNRHNE-UHFFFAOYSA-N	P43140	7.221848749616356
18	KOEBHQWXJSXWRR-CMCWBKRRSA-N	P0DMS8	5.4878494630779695
19	LYQNYMHCYLJLJU-UVLLPENVSA-N	P0DMS8	9.154901959985745
20	IIAXFKCBZXVXLS-QHCPKHFHSA-N	P35372	6.623423042943488
21	WWKCHJLBBNNNCI-UHFFFAOYSA-N	P31424	6.665546248849069
22	QGBHBAZUMLQTSK-UHFFFAOYSA-N	P0DMS8	7.1938200260161125
23	GBEPGDRWIFOIFS-ZALYVOCFSA-N	P32300	7.258848401148215
24	SSGGXGQVFBUBJW-HAABMKSFSA-N	P21556	6.414539270491499
25	PMLQGDADHNUPJW-UHFFFAOYSA-N	P30968	6.00436480540245
26	MAKMQGKJURAJEN-RUZDIDTESA-N	P41146	9.619788758288394
27	ALECVXATYUKGSG-QGZVFWFLSA-N	P25025	7.881074247174223
28	CRBUBLCOTKWRPR-UHFFFAOYSA-N	P28223	8.309803919971486
29	MGAQDUSMABIJCH-ZDUSSCGKSA-N	P21728	6.55129368009492
30	QTXPSJZUMKDMGD-UHFFFAOYSA-N	P25100	6.480172006224281
31	OWZKUWVVPFHDPB-UHFFFAOYSA-N	P29274	6.640164517660112
32	BDKFRSTWXMRHIP-UHFFFAOYSA-N	P34972	6.102372908709558
33	QHOBPFOGFURKFZ-UHFFFAOYSA-N	P14842	5.679438319804763
34	FFVBKVOXUHYWLQ-RBISFHTESA-N	P29371	8.721246399047171
35	WYZGZKCWULQWSH-UHFFFAOYSA-N	P0DMS8	7.698970004336019
36	JIVZKJJQOZQXQB-UHFFFAOYSA-N	P32305	5.698970004336019
37	KBGBVBBZGMDNAA-UHFFFAOYSA-N	P30557	5.920818753952375
38	QYRKSUHOUAAAQR-VOTSOKGWSA-N	P18901	6.920818753952375
39	DPMNXUMBLNIHFU-UHFFFAOYSA-N	P43119	6.0
40	PGMWLKMBZCWBDW-UHFFFAOYSA-N	P21554	5.333014281670339
41	OJPUAZARBIXZCC-PJCZHVSHSA-N	P30559	8.119186407719209
42	NHPOMDKQPIGHPK-UHFFFAOYSA-N	P51686	7.508638306165727
43	FEOIETAFCTYQIE-UHFFFAOYSA-N	P41146	7.795880017344075
44	JQDBXOHJKFSLAO-HZPDHXFCSA-N	P28223	9.602059991327964
45	SINCAXCRAGCJEY-UHFFFAOYSA-N	P21728	8.494850021680094
46	UKYMAZYHBIKNIO-UHFFFAOYSA-N	P21917	6.6020599913279625
47	QEMSVWCTUIBXRM-UHFFFAOYSA-N	P21554	8.301029995663981
48	QBXKIGHVYCRJPK-OALUTQOASA-N	P33535	7.906578314837765
49	DGXWZILKWMLHJZ-NHCUHLMSSA-N	P41594	8.809668301829708
50	PJCRJVPZJMTMTB-UHFFFAOYSA-N	P50406	8.42021640338319
51	RILOSWLLMCBDRY-RTOPKKFASA-N	P35372	9.1249387366083
52	WSYQSMJFBSIBRN-LJAQVGFWSA-N	P25103	7.318758762624412
53	NQDJGUANMDXDMU-UHFFFAOYSA-N	P34972	6.794524963259109
54	XQGPFUQABWAMAT-PSDOXWGBSA-N	P35408	6.214670164989233
55	CXIGAAUKJDPSQU-ARJAWSKDSA-N	P19327	6.943095148663527
56	FITWJUAGQFUQPT-OSHIAZECSA-N	P35372	7.600326278518962
57	WKYGORFDNJDYEA-UHFFFAOYSA-N	P30559	6.363512103646634
58	YAIPVGIZVNJFSG-ORZNUPDKSA-N	P33533	7.601192269796735
59	MVBQABNOCNUFAM-PZGKNFOESA-N	P0DMS8	8.221848749616356
60	DQUAQBPYBUZQTK-UHFFFAOYSA-N	Q9QYN8	8.154901959985743
61	NCMQVOQOKBIHPA-MHRDGXECSA-N	Q92847	8.309803919971486
62	RXJJLNUPBMTGAW-UHFFFAOYSA-O	P08172	7.397940008672037
63	SNJKHGAVJNFFTR-UHFFFAOYSA-N	P50406	7.455931955649724
64	NFXKJHPEAASJRA-UHFFFAOYSA-N	P34969	7.852323675758901
65	YGHHMTVTTJJSQZ-UHFFFAOYSA-N	P21917	6.015922966097169
66	MTSXZJMASRYJFC-UHFFFAOYSA-N	P34972	8.088842391260023
67	KISZTEOELCMZPY-UHFFFAOYSA-N	P35367	5.559405738160169
68	PLOQALCOMRVEGB-UHFFFAOYSA-N	P46663	8.259637310505756
69	YMSCVVXGMWMEMM-UHFFFAOYSA-N	P35348	8.414539270491499
70	FQJXOOHCZZQVHD-UHFFFAOYSA-N	P41146	9.022276394711152
71	PIOUBGWUUHZQRI-UHFFFAOYSA-N	Q16602	6.642065152999546
72	WZKNBWSCKIWALS-UHFFFAOYSA-N	P61169	7.522878745280337
73	HIGHIWUTLZSDIB-KPZMWQTLSA-N	P33533	7.913640169325252
74	BQIFXNSKBXZEIQ-CYFREDJKSA-N	P51681	8.2839966563652
75	SYACNGUASVLLLQ-BXKMTCNYSA-N	P41143	6.657577319177793
76	QPILPLUOWCUQIQ-UHFFFAOYSA-N	P08908	8.060480747381382
77	MUUSOYWTPTTZII-RMKNXTFCSA-N	P18089	8.698970004336019
78	QRTGPFAZBNJTEU-UHFFFAOYSA-N	Q99705	6.560667306169737
79	PYTRLTXRAFPIME-UHFFFAOYSA-N	P32239	9.189767482004916
80	XFMPGBXLGWZMQP-YFKPBYRVSA-N	P35364	8.886056647693163
81	PPHJOGOEUDGEOR-QGZVFWFLSA-N	Q9Y5N1	9.130768280269024
82	BLZBVHFRNUTFCH-UHFFFAOYSA-N	P29274	5.4089353929735005
83	VUDKTQIRJMEPSW-OSFCYROBSA-N	P41587	5.769806621130955
84	MVMQESMQSYOVGV-UHFFFAOYSA-N	P20309	6.720105019988362
85	OJEDMBNNWQTAKQ-UHFFFAOYSA-N	P35462	7.207608310501746
86	XZSDQSOTBNONQM-UHFFFAOYSA-N	P29275	5.775985188627136
87	CKOGHPCHAYJBFY-JOCHJYFZSA-N	P35368	8.886056647693163
88	UPBJMUAOAAEUPW-UHFFFAOYSA-N	P33534	6.165579296318468
89	YZTUSPHKCBTOSQ-ZDUSSCGKSA-N	P43116	6.330683119433888
90	UNGWGGUPRUDQFM-UHFFFAOYSA-N	P14416	8.2518119729938
91	MIOMZHKUIQMOIR-GOTSBHOMSA-N	P08908	5.595166283380062
92	JVHYCBRRZUMPEJ-UHFFFAOYSA-N	P08173	5.209926051573695
93	PWTMLUZFONSYFK-SANMLTNESA-N	P30411	9.199970640755868
94	FDRAXYGCAAGCLT-DNSVIXQOSA-N	P49146	8.443697499232712
95	ANLLPDOAFMYHJC-UHFFFAOYSA-N	P35372	6.202732459169283
96	XKOGFRLCVUGXQM-UHFFFAOYSA-N	Q99705	7.0
97	YVVDXXSBUJWADQ-UHFFFAOYSA-N	P14416	6.920818753952375
98	YUOJNJIUXXIUHY-UHFFFAOYSA-N	P41145	5.845576026885353
99	OCYKJDHYLRHMDX-UHFFFAOYSA-N	P12657	7.939302159646388
100	LVTAYNFTXWQUMY-NHFJDJAPSA-N	P30560	9.991399828238082
101	AAWYILVBJLFYNG-UHFFFAOYSA-N	P34972	8.148741651280925
102	QYSQJWAHRVRDAH-UHFFFAOYSA-N	P49286	5.980053318321158
103	IPQCNTXEUDGNJY-UHFFFAOYSA-N	P21917	6.458420756053419
104	HOFDLRTVYHOXTG-UHFFFAOYSA-N	P35372	7.601192269796735
105	IEHOYKXXHMODFO-BQAIUKQQSA-N	P30968	7.1249387366083
106	VNWSJGQXBGKBED-UHFFFAOYSA-N	P34969	7.5376020021010435
107	FPCPEWCTMNCASH-XEMBYONJSA-N	P25099	6.053547734986927
108	HKOJNCZKZSYFEQ-LJAQVGFWSA-N	P14416	8.096910013008056
109	PWWVAXIEGOYWEE-UHFFFAOYSA-N	P61169	6.585026652029182
110	POZFPYZCVYTCQZ-UHFFFAOYSA-N	P79400	5.0101054362812265
111	KKMQZSVEHSFONP-MOROJQBDSA-N	P0DMS8	8.2518119729938
112	OKIQJSAUFFVQPX-GFCCVEGCSA-N	Q9H3N8	8.698970004336019
113	WIYUZYBFCWCCQJ-XEWUMVRVSA-N	P41145	8.0
114	SITWRYHARVINLW-UHFFFAOYSA-N	P28222	9.100179497572904
115	QWGDMFLQWFTERH-UHFFFAOYSA-N	P35462	7.508638306165727
116	ZMYOIZHRXABMFZ-ONEGZZNKSA-N	P35462	9.154901959985745
117	JNVDSEZMFIZBGU-UHFFFAOYSA-M	P21556	6.224753740259764
118	GVTYNYBEBVWRFJ-UHFFFAOYSA-N	Q9QYN8	8.080921907623926
119	JBHLYIVFFLNISJ-UHFFFAOYSA-N	P08909	6.100179497572904
120	ORRNLORMNOHOMN-MHZLTWQESA-N	Q9H244	8.721246399047171
121	HFLJPWVGDQIPJB-JOCHJYFZSA-N	P35368	6.795880017344075
122	MDZKPLSGDDFSOX-JZFYCYHFSA-N	P29274	6.153662887870195
123	LWEJTXFLBPLSDL-UHFFFAOYSA-N	P50406	6.39577394691553
124	CYPJQZCDRFFIJS-UHFFFAOYSA-N	P21918	5.742321425130816
125	WHZKEIGIPUVVKQ-UHFFFAOYSA-N	P08172	7.982966660701219
126	NMJREATYWWNIKX-UHFFFAOYSA-N	P30969	6.801342913045577
127	YLEPHVZVZULFSJ-VACFCZKPSA-N	P29274	7.366531544420414
128	ZGKAPJYBJLXXMX-VBSNWNEZSA-N	P33535	8.327902142064282
129	DSVNWBCSOKKCGQ-UHFFFAOYSA-N	P28221	9.600326278518962
130	NTYDVUXIVLYUEG-UHFFFAOYSA-N	P35368	8.187086643357144
131	CDQJEORKSUXXIR-UHFFFAOYSA-N	Q9Y5N1	7.455931955649724
132	XUGCXQVKBYCHHU-UHFFFAOYSA-N	P47936	6.102372908709558
133	GNKMXLHOOLZFRA-UHFFFAOYSA-N	P50406	8.823908740944319
134	YXSIJTCCPXNLJX-UHFFFAOYSA-N	P35348	9.397940008672036
135	LUPMVYRKJBZCCI-UHFFFAOYSA-N	P34969	8.068033885271827
136	IODWPMZCKDAIJU-CMPLNLGQSA-N	P49238	8.207608310501746
137	YUTOYRGOUOLGGU-RPWUZVMVSA-N	Q99705	7.601192269796735
138	RWVQUVBBIKOANZ-UHFFFAOYSA-N	P19327	8.481486060122112
139	PGUVAKMIEAFDEA-UHFFFAOYSA-N	P29275	9.804100347590769
140	VUVVUNWNTORMDJ-UHFFFAOYSA-N	P21554	7.744727494896693
141	JHHAAVCPJVMVLF-BDQAORGHSA-N	P19327	7.279840696594043
142	ASXGJMSKWNBENU-UHFFFAOYSA-N	P08913	6.730487055782084
143	ITUXESRMFODXIB-UHFFFAOYSA-N	P21917	7.795880017344075
144	YJBGSZUYOGPUMC-UHFFFAOYSA-N	P14416	6.053056729302175
145	UQOFGTXDASPNLL-XHNCKOQMSA-N	P08173	6.147825095579697
146	CBNRXBOSORWJKD-JOCHJYFZSA-N	Q9Y5N1	7.309803919971486
147	KQPZDMZTTZGFPF-UHFFFAOYSA-N	P32305	6.600326278518962
148	YXULGEGYBDDAJU-UHFFFAOYSA-N	P50406	6.0835460514500745
149	RZPQNQHLKGKIQH-DEOSSOPVSA-N	P34972	7.481486060122113
150	CARCDRPCYDODFF-UHFFFAOYSA-N	P08908	6.471083299722345
151	STBHTUOPFMOXDX-LNKGRISISA-N	P61169	5.6201508212371705
152	NBCQZHKADYYRMQ-UHFFFAOYSA-N	P29274	10.346787486224656
153	VDLFLQBJZNAEDS-UHFFFAOYSA-N	Q62758	7.191789027075778
154	BGOQGUHWXBGXJW-RHSMWYFYSA-N	P19020	6.769551078621726
155	HAKGQTIMTQSQHY-UHFFFAOYSA-N	P21917	7.214670164989233
156	RGTJDTJZMPHCGP-BGYRXZFFSA-N	Q9QYN8	7.3482375526198895
157	ORJHTPASYZWOQJ-WEAPTXNRSA-N	P33533	8.327902142064282
158	QPOSPHNNBYIFHO-VNRZBHCFSA-N	P42866	8.67778070526608
159	YXQDIPCOBGBUHS-UHFFFAOYSA-N	P35372	6.903089986991944
160	ZGPMTEINYPKUKN-SFHVURJKSA-N	P08908	6.832682665251824
161	ACRDOIMNOGBPSA-UHFFFAOYSA-N	P14842	8.657577319177793
162	ANDZVEBUENPRDH-UHFFFAOYSA-N	Q15761	7.443697499232713
163	BNUHYEGPJNDGQR-UHFFFAOYSA-N	P14842	7.698970004336019
164	CXTACPPURJQEFA-UHFFFAOYSA-N	P19327	7.795880017344075
165	AWPASOZUABXVOH-UHFFFAOYSA-N	P61169	7.698970004336019
166	PMXMIIMHBWHSKN-UHFFFAOYSA-N	P41144	6.0
167	SUGVYNSRNKFXQM-UHFFFAOYSA-N	P47936	9.55284196865778
168	WOKSHSWUKATBJD-NPZWOMMPSA-N	P29275	5.555955204081924
169	FGADYIBOWLXZLA-AWEZNQCLSA-N	P29274	6.489454989793388
170	WSVWKHTVFGTTKJ-AWEZNQCLSA-N	P21728	6.048176964684088
171	DIXHMXZSDRJNLS-UBCRSLPBSA-N	P35372	9.853871964321762
172	YGATWCJDWYBBLL-UHFFFAOYSA-N	P19327	6.381951903287908
173	WRSUPAJSUHYUKP-UHFFFAOYSA-N	P21918	5.863279432843593
174	DBOUZZFMKFAPLE-UHFFFAOYSA-N	Q9Y5N1	6.366531544420414
175	DSNWPXFUFSXEPQ-UHFFFAOYSA-N	P29275	7.943095148663527
176	FEIWMMZJVZFCOX-UHFFFAOYSA-N	P34998	8.0
177	QFYBYZLHPIALCZ-UHFFFAOYSA-N	Q14416	6.424812155072339
178	ZIGPGWVBSBYKAD-UHFFFAOYSA-N	P61169	6.401209493236885
179	FYTVXEJOTPDERA-UGCAPWQASA-N	P0DMS8	6.363512103646634
180	DVFGPILWBIGEPI-UHFFFAOYSA-N	P34998	7.102372908709558
181	AGCGNLBZIDUYNA-UHFFFAOYSA-N	P30968	8.2839966563652
182	YIUMZULLBAXKJG-UHFFFAOYSA-N	P30543	5.698970004336019
183	LURCFFDBCDSPAQ-QORNPCRESA-N	Q99705	8.244125144327509
184	VRBKIVRKKCLPHA-UHFFFAOYSA-N	P28335	7.309803919971486
185	VEJNLHIDLOHNST-NVQRDWNXSA-N	P29274	6.431798275933005
186	ZZMFJJDBKSYGRM-UHFFFAOYSA-N	P35368	9.416801226031378
187	PYIPDZOZLYKKNB-JCHPWOLLSA-N	P32239	7.853871964321762
188	YCKLJVDBGOAMJJ-UHFFFAOYSA-N	Q9Y5N1	9.142667503568733
189	IBSUSMRNKCYPFQ-UHFFFAOYSA-N	P19020	6.046240308266771
190	HVKDOJPBIJUDIG-UHFFFAOYSA-N	P08908	8.221848749616356
191	ABGHTQVGZLITLA-UHFFFAOYSA-N	P20272	6.308034897232639
192	CRAJXQNFXAOYDL-UHFFFAOYSA-N	P11229	5.760075186737849
193	XMFQZKXJPHKZLS-CWDGTPDGSA-N	P30969	8.346787486224656
194	XGCOQOYOBQPELW-UHFFFAOYSA-N	P07550	6.090443970758825
195	PQKHESYTSKMWFP-WZJCLRDWSA-N	P48145	7.031517051446065
196	JNDVWGDRNWQCLW-UHFFFAOYSA-N	P28223	6.434152181326482
197	ZQJGRSYDDMBMPJ-UHFFFAOYSA-N	P41144	6.826813731587726
198	ZNEBNWIAFHHHDT-CLJLJLNGSA-N	P46663	6.87942606879415
199	HFBMMSGCHIAIHB-QFIPXVFZSA-N	P19327	5.449404792510672
200	GNWJDXOLCBORES-ZJZGAYNASA-N	P33535	7.575935474582512
201	QEBGDAXCDXZCHH-UHFFFAOYSA-N	P29274	5.055517327849832
202	XLQQUUINDFSCOH-UHFFFAOYSA-N	P19327	6.82102305270683
203	MTTNNTITUTWIRW-UHFFFAOYSA-N	P30936	7.958607314841775
204	GXRHWBFQOVAGDT-UHFFFAOYSA-N	P31424	6.064492734175287
205	RTHCYVBBDHJXIQ-UHFFFAOYSA-N	P11229	6.112945621949043
206	USKJEFUUVUZOGP-UHFFFAOYSA-N	P48039	5.067526235322847
207	AGCJNWSEWOWGRS-DDDALXFXSA-N	Q60612	8.136677139879543
208	NJOGEUTXBVFHJY-UHFFFAOYSA-N	P35408	7.958607314841775
209	XGJBQLUMKAYNAP-AKQSQHNNSA-N	P41146	6.127843727251707
210	YACUUJXRNCVWCE-UHFFFAOYSA-N	Q9JI35	8.045757490560675
211	SDBVPJBCYGPPHN-UHFFFAOYSA-N	Q99705	7.1938200260161125
212	ZJUNSPZQENPTOE-GOSISDBHSA-N	P50406	7.312471038785365
213	DBSAHPKGLBUUAT-UHFFFAOYSA-N	Q9QYN8	7.161150909262744
214	RIHMIJGXAWWJCF-UHFFFAOYSA-N	P28335	7.214670164989233
215	QENLKEFWLBRGPM-WLHGVMLRSA-N	P08908	6.346787486224656
216	NNOWVTHMEZYXKN-UHFFFAOYSA-N	P28335	8.795880017344075
217	VAYOSLLFUXYJDT-UHFFFAOYSA-N	P28221	7.853871964321762
218	HZFUSQCPFRLRSJ-UHFFFAOYSA-N	P61169	7.428291168191312
219	MKQISTQPDCMIKE-VWLOTQADSA-N	P33533	8.161150909262744
220	QWPSCBWKIVWDDX-UHFFFAOYSA-N	P47746	7.259637310505756
221	GFBKORZTTCHDGY-UWVJOHFNSA-N	P18901	5.818156412055227
222	YNWVKDNUSNMEBZ-SCBLGKRXSA-N	P32245	7.494850021680094
223	KAVSHSNHZGLMBP-UHFFFAOYSA-N	P15823	7.924453038607469
224	DBLQQFZKWOTGKW-UHFFFAOYSA-N	P32745	8.468521082957745
225	VTTGJOYJTWSWLG-UHFFFAOYSA-N	P34998	7.602059991327962
226	AWRMNKFDOAUSCG-OOSWLFMASA-N	P30937	7.197910742118268
227	VVSOHUNZJUMVHS-UHFFFAOYSA-N	P25100	6.100179497572904
228	YTYHMGOWKQWFEY-UHFFFAOYSA-N	P29274	6.958607314841775
229	MXXLYFCCXHQAGU-UHFFFAOYSA-N	P43140	7.221848749616356
230	GVMGFZJINUTVNQ-LROBGIAVSA-N	P08482	8.67778070526608
231	SPYRKRZLYSXVFE-UHFFFAOYSA-N	P08908	9.300162274132754
232	NLZKALOTJRODMG-RWNNLUMNSA-N	Q15761	6.1791420105603
233	BPKMMXKNCOJMOQ-UHFFFAOYSA-N	P11229	5.036212172654444
234	BXQUKLOIAUHWPJ-PKOBYXMFSA-N	P21918	8.1249387366083
235	HEHHNIMMUJHLIO-UHFFFAOYSA-N	P28222	8.795880017344075
236	BZFUYHDDVGBTOS-UHFFFAOYSA-N	P08908	9.100179497572904
237	WAAOQMDEBBISAN-UHFFFAOYSA-N	P19327	8.036212172654444
238	NMYNPFVVDMEVND-AZUAARDMSA-N	Q9Y5N1	6.585026652029182
239	MSSJGFVZLYCDOA-LSCFUAHRSA-N	P29274	6.443697499232713
240	WEVXIPWDOXZIKE-DKRHUIDYSA-N	P35372	8.958607314841775
241	DCSUBABJRXZOMT-UHFFFAOYSA-N	Q9R1C8	5.800244822746525
242	RLAIGUGLSKRKCK-AZGAKELHSA-N	Q9QYN8	7.924453038607469
243	IJPNBRULEFKYSA-LLVKDONJSA-N	P49238	7.1487416512809245
244	SLXJQGKPHAGFLG-CRNKYVSFSA-N	P33533	5.669586226650809
245	HMTCBXPQKWFOMG-QWXJMLLVSA-N	P30938	8.086186147616283
246	YVFOUXAUJUJYKV-UHFFFAOYSA-N	P14416	5.534617148551582
247	VDWKDBPHAPPUBO-UHFFFAOYSA-N	P41595	6.1791420105603
248	PSLXXKMQUAZROE-DIAVIDTQSA-N	Q9QYN8	7.376750709602099
249	AEPYHZVGPHKQKE-PQQNNWGCSA-N	P55085	5.7121982700697735
250	VSKJPAMQPJDPLL-UHFFFAOYSA-N	P35367	5.67623241670322
251	CLYMXDQVLPUPJD-HNNXBMFYSA-N	P61169	8.782516055786093
252	FANCPGIRYUBYKX-RUZDIDTESA-N	P21452	8.040958607678906
253	DCKGVDQXKBHNLI-SECBINFHSA-N	P49286	5.1700533040583645
254	VNCBQAWGECHWAH-UHFFFAOYSA-N	P28221	8.397940008672037
255	KUGMWSZAWJREOU-UHFFFAOYSA-N	Q9H3N8	6.651695136951839
256	PJWLZVHHANRDDX-WJCIMCJESA-N	P35372	9.060480747381382
257	SHVQHDKBUNJSTP-PEAOEFARSA-N	P47901	9.2839966563652
258	WKWNFUSWUWSSKE-UHFFFAOYSA-N	P50406	6.5003129173815966
259	WWJHRSCUAQPFQO-UHFFFAOYSA-M	P08485	9.289882634888183
260	VBCKEAQWAHLODG-MRXNPFEDSA-N	P25099	8.585026652029182
261	XIRFTMAJUYTWHW-UHFFFAOYSA-N	Q9H3N8	8.0
262	VOFLUAZLQQRZGH-UHFFFAOYSA-N	P34995	6.938547520912807
263	VYNNVKYGDFKCFE-OAHLLOKOSA-N	P25025	5.3872161432802645
264	XDAGGXHDRUKNTB-ABQZONIHSA-N	P25103	5.6020599913279625
265	ZJPHCFVVUDEEFO-UHFFFAOYSA-N	P21554	6.073400346092972
266	ZPYKDGYZTASKLE-UHFFFAOYSA-N	P34998	7.481486060122113
267	IORKPLVQKDZOMP-UHFFFAOYSA-N	P0DMS8	7.214670164989233
268	CIEYQJXJQBPJAX-UHFFFAOYSA-N	P14416	6.379863945026242
269	ILTMQKYWOPLCSC-UHFFFAOYSA-N	P28335	6.0
270	UMVYPFAJDLQOIO-JWZKTCGFSA-N	P25100	6.180456064458132
271	GZCOXDOPZBCNKO-OOZYFLPDSA-N	P0DMS8	7.060480747381382
272	VZCQCONTEBWWMW-BUHFOSPRSA-N	P35462	7.455931955649724
273	JROIJIVZQJDADW-YUZOCMECSA-N	P21554	8.259637310505756
274	XEEAYLMXOWIVKA-AWKBQQJLSA-N	P16235	8.455931955649724
275	JQZJACVYMPKVDS-UHFFFAOYSA-N	P29274	6.47755576649368
276	ZRAVHLYAOHIXOD-UHFFFAOYSA-N	P35462	6.200659450546418
277	JXYPPXBLBAOPFD-UHFFFAOYSA-N	P28222	7.0
278	DZOJBGLFWINFBF-UMSFTDKQSA-N	P30098	9.154901959985745
279	PHTUQLWOUWZIMZ-BOPFTXTBSA-N	P20309	7.42021640338319
280	JTABVHWBBCBYGG-UHFFFAOYSA-N	P31424	6.366531544420414
281	UXGIOYDDYMEKLJ-HJOGWXRNSA-N	P33533	5.036212172654444
282	OAPRLCDYMRNYNC-UHFFFAOYSA-N	P25099	6.471083299722345
283	BCFWMJUOTGHXSO-UHFFFAOYSA-N	P41145	5.896880746454286
284	JNMPZUZCPFIJGJ-MRZQVYDSSA-N	P30938	8.468521082957745
285	OBKXULMELCPTCP-UHFFFAOYSA-N	P61169	5.329754146925876
286	MKXKFYHWDHIYRV-UHFFFAOYSA-N	P50406	5.082441979174564
287	HXIDASJJPDIVQR-UHFFFAOYSA-N	P30542	8.537602002101044
288	CBIKXNIYOMAPLP-UHFFFAOYSA-N	P30542	5.229147988357856
289	XRXDAJYKGWNHTQ-UHFFFAOYSA-N	P32305	6.0
290	AMKVXSZCKVJAGH-UHFFFAOYSA-N	P08908	7.346787486224656
291	QMEAXKMTOSHGKG-AWEZNQCLSA-N	P14416	6.580044251510242
292	YZNCNHWANPBHMC-UHFFFAOYSA-N	P35462	8.259637310505756
293	BTPRCXIXYZWERG-UHFFFAOYSA-N	P30542	5.0
294	JIODEYLJTASFJC-KQVVFFMJSA-N	P35372	7.87942606879415
295	WYMURAMTXAUWGF-UHFFFAOYSA-N	P08909	9.199970640755868
296	AKTDXAZSQRKUBF-JYBLDVITSA-N	P41145	8.602059991327963
297	HXMSGYRSZQMYBZ-UHFFFAOYSA-N	P28222	6.801342913045577
298	GFBKORZTTCHDGY-UWVJOHFNSA-N	P22086	5.886056647693163
299	DJEFKQCWHPGNSD-UHFFFAOYSA-N	P30551	6.2604276555499085
300	YLFILDZOXRWMEO-UHFFFAOYSA-N	P28223	6.698970004336019
301	DWZUVGJMKKOCKN-XLUSCKSJSA-N	O70342	8.050609993355087
302	WJUMLQBIJXGXOC-UHFFFAOYSA-N	P21731	8.119186407719209
303	NDRKRHOOZQTUCO-GOTSBHOMSA-N	P41143	6.6307841425898575
304	ATEWBGFTNCNDLW-IBGZPJMESA-N	P70263	7.552841968657781
305	QVATUGJQJMJAPA-UHFFFAOYSA-N	P08908	7.106793246940152
306	BOATUFWSEAYVSZ-UHFFFAOYSA-N	P35346	6.0
307	IYUUTJNKJYFZRY-UHFFFAOYSA-N	P0DMS8	5.823908740944319
308	OWEYVGZDGYTHJY-UHFFFAOYSA-N	Q9H3N8	7.899629454882437
309	NUZFETPXLPLJQF-WMZHIEFXSA-N	P33535	9.207608310501746
310	HQXYOWRNDBMCID-UHFFFAOYSA-N	P28221	6.481486060122113
311	RCPCDUXOVQUCRE-KKQGWIDKSA-N	P97266	7.356547323513813
312	ZMISODWVFHHWNR-UHFFFAOYSA-N	P35367	6.18111458540599
313	NXHYSNCNFYHMIU-NFBKMPQASA-N	P35367	6.700057099977233
314	DVVGUYHFRZYNFY-UHFFFAOYSA-N	P34998	5.851089006890644
315	LXHWHNNNXKEUAG-QUCCMNQESA-N	Q9QYN8	7.526513029935431
316	FVKGMUUQKBJQCS-UHFFFAOYSA-N	P41145	6.700057099977233
317	YMBKIBYHKRAVAC-UHFFFAOYSA-N	P08908	7.535361440904967
318	YGXPAGSHLFJKFV-UHFFFAOYSA-N	Q92633	6.103473782510445
319	IWQGUHXUWMPTNL-GIVPXCGWSA-N	P41143	6.3535962737769305
320	VRAAPPPBWYVIIW-UHFFFAOYSA-N	P34972	8.193820026016112
321	UTYGAAJMSHGRCT-UHFFFAOYSA-N	P18901	6.154901959985743
322	NWPJLRSCSQHPJV-UHFFFAOYSA-N	P14416	8.060480747381382
323	WYKIMPHRITYBHB-UHFFFAOYSA-N	Q9Y5N1	9.045757490560677
324	NMHVGUIPQDKNJJ-VWLOTQADSA-N	P33533	6.667561540084395
325	JNXZPVRXTJWNTA-UHFFFAOYSA-N	P32246	5.700057099977233
326	ULBUUAFUKXEBCK-UHFFFAOYSA-N	P61169	8.065501548756432
327	HTDIOUCPOHFDQH-UHFFFAOYSA-N	P34969	6.811071516239147
328	WXPASSFLHJVUDM-UHFFFAOYSA-N	P29274	6.91721462968355
329	YQHBPOJXPWDLBO-UHFFFAOYSA-N	P34969	8.221848749616356
330	VXOIRRPDOYHHNF-UHFFFAOYSA-N	P41143	8.0
331	YJZYPOYHHWWHAC-UHFFFAOYSA-N	P30968	6.638272163982407
332	SFLCXMVISVDENK-GDHDYFBOSA-N	P33533	9.221848749616356
333	PTOAIOGDLYUSHV-ZODMCCGTSA-N	P35372	6.7447274948966935
334	YVUQSNJEYSNKRX-UHFFFAOYSA-N	P34969	9.30102999566398
335	JMCHMHBQWJRNCS-UHFFFAOYSA-N	P34972	5.404503778174425
336	SKSVLYVQUOGPSM-UYBBKWJOSA-N	P41143	9.0
337	CURUTKGFNZGFSE-UHFFFAOYSA-N	P28335	6.610833915635467
338	QCWCXCPPQKWURU-UHFFFAOYSA-N	P19327	10.67778070526608
339	INRIIUBXDAGQHA-UHFFFAOYSA-N	P0DMS8	8.795880017344075
340	BDPXTGHWVMUJCT-UHFFFAOYSA-N	P41595	5.400007822415902
341	HFXCUJLZEIBVQQ-UHFFFAOYSA-N	P35462	5.043063586155804
342	CFTBJOBXKMLPAY-ZBINZKHDSA-N	P41145	6.040958607678906
343	OJPHTSOMTCBSRQ-KGQOEIRESA-N	P41143	7.130768280269024
344	ZIHLNOJDHHVVRG-AWQFTUOYSA-N	P21731	8.214670164989233
345	YXEIXPIEHMXGPU-UHFFFAOYSA-N	P21554	5.104577453960592
346	AVTIUHMIDMYSCF-UHFFFAOYSA-N	P47900	7.602059991327962
347	JGAVKZMDPWRTHU-UHFFFAOYSA-N	P08172	5.500175504160421
348	YYTGOWDNUUXBGS-UHFFFAOYSA-N	P08913	8.167491087293763
349	LMTXWHZJQVZDNU-UHFFFAOYSA-N	P14842	6.100179497572904
350	OGLSWAFRNKRHIN-UHFFFAOYSA-N	P19327	6.892790030352131
351	DGTRTIGZWJOVRS-HFJWLAOPSA-N	P35372	7.886056647693163
352	WALJAWMIJWFJHE-UHFFFAOYSA-N	P35368	6.31695296176115
353	OXAGECQHLDNVCY-UHFFFAOYSA-N	Q9Y5N1	9.100179497572904
354	HNIPUZVIZRFWRR-OALUTQOASA-N	P35406	6.342944147142896
355	ZSGILMZTUPSIMI-UHFFFAOYSA-N	P19327	7.539102157243452
356	AQNIAXWUGXAORM-UHFFFAOYSA-N	Q15761	7.568636235841013
357	ZKNTYDJXODNADG-UHFFFAOYSA-N	P43115	6.400116927926312
358	GKQBTCUQPKTXTC-CQSZACIVSA-N	P49238	7.154901959985743
359	VNUFOKWSYSXHCN-LLVKDONJSA-N	P49238	6.251811972993799
360	IYILOENZYSJADU-UPQYSNQFSA-N	P41144	5.468521082957745
361	ULNMEZQBQBLXMC-UHFFFAOYSA-N	P41595	6.111259039317107
362	IRRXNCFETDOCCQ-AEISUSGSSA-N	P0DMS8	8.4089353929735
363	YKPXWJVHLHTGOJ-UHFFFAOYSA-N	P34972	6.962573502059376
364	SYMRBWZZAMFPMN-UHFFFAOYSA-N	P34972	6.692503962086787
365	VICVZCMBYDYFRR-QCUYGVNKSA-N	P30542	5.058488567365597
366	JNBUHFRZFFTKQK-UHFFFAOYSA-N	P34972	5.748361779551788
367	RNPHRMMNLKJVFD-UHFFFAOYSA-N	P19327	7.823908740944319
368	MBYSTKNEMJZSIK-UHFFFAOYSA-N	P22909	6.605548319173784
369	DJKMTKPWOQBKSW-FQEVSTJZSA-N	P70263	7.920818753952375
370	YDHULUOIOSBFCL-UVXSQFMKSA-P	P50391	10.096910013008056
371	GUDHMDVRURNAHL-SNVBAGLBSA-N	Q9QYN8	7.582528306796707
372	CGIGDMFJXJATDK-UHFFFAOYSA-N	P43116	7.690369832574102
373	BLKXHWDWRVLQGN-UHFFFAOYSA-N	P31391	6.096910013008056
374	SRDAATFQYBQFIF-AHMTVRDPSA-N	P20272	6.823908740944319
375	QQMNSBRRJCWJNN-UHFFFAOYSA-N	P34969	6.616184634019569
376	DDQQKJAAJWVZAV-VGKBRBPRSA-N	P0DMS8	7.064996848546345
377	BTZVGHPJECWTNY-UHFFFAOYSA-N	P14416	6.701146923590294
378	KSKVAYCSTHFCER-KGHBKMJJSA-N	P30547	9.0
379	UIMIJUUMRLISQI-UHFFFAOYSA-N	P32247	5.6777807052660805
380	KGKKCFGQNUZEKE-UHFFFAOYSA-N	P28223	6.100179497572904
381	YWGRHHHDROUELZ-UHFFFAOYSA-N	P35462	7.507239610973162
382	CYECXDNJIMSMBB-UHFFFAOYSA-N	Q9Y5N1	6.0835460514500745
383	IQHJAUYJWIFZFF-MAUXMWESSA-N	P29274	6.366531544420414
384	XWDGKVHZDAUUHX-VMPREFPWSA-N	P41143	6.8297382846050425
385	NVFJFPLZIORLGC-MRXNPFEDSA-N	P61169	6.309803919971486
386	CMHHIZVWSJGTOK-UHFFFAOYSA-N	P41145	5.381638068890122
387	DHMLNZRDVQLQBB-UHFFFAOYSA-N	P19327	8.585026652029182
388	ZGPMTEINYPKUKN-GOSISDBHSA-N	P50406	6.694648630553377
389	GQNHHRRYMYSEDV-UHFFFAOYSA-N	P20288	8.236572006437063
390	PDXVJTHNKZZZIA-KHMGXFTDSA-N	P33533	7.4089353929735005
391	MUXUIVVLQXFMRX-CXJTVLAKSA-N	P29274	5.484126156288321
392	MBHKGHDNJWASRA-UHFFFAOYSA-N	P35372	6.896196279044043
393	XVUZVWSGEMVJHM-WOJBJXKFSA-N	P21554	6.889410289700751
394	KIQOQKNHDYBUDJ-UHFFFAOYSA-N	P29274	6.2441251443275085
395	SNWGSQTYVCUKGJ-OAHLLOKOSA-N	Q9QYN8	7.292429823902063
396	YOUZPGWSTPAIRL-UHFFFAOYSA-N	P50406	5.2441251443275085
397	KDVUGYDZNTZESD-LBPRGKRZSA-N	Q9Y5N1	7.508638306165727
398	CLKIIDANGTWZHY-UHFFFAOYSA-N	P28190	7.110698297493689
399	ZGBJXYZTHWMREU-KOLCDFICSA-N	P28223	6.804100347590766
400	DVYBIZHLZSDANU-QGZVFWFLSA-N	P15823	8.576754126063193
401	VTMXSWVEWDJSKG-UHFFFAOYSA-N	P48039	9.259637310505756
402	NKAXUSONPRDKMB-UHFFFAOYSA-N	P21554	6.085656842880559
403	OJGDXIRWEDPHFM-UHFFFAOYSA-N	P28190	7.259637310505756
404	IREVCLFNTSPJTR-XOSCKEEYSA-N	P41146	6.619788758288394
405	GFBZWGUJPGYRBU-GJJMEYSYSA-N	P30874	8.886056647693163
406	NDHIHCJLIOJISG-FCHUYYIVSA-N	P35372	5.364817951343732
407	RYWUMSBDUIMJQE-UHFFFAOYSA-N	P29274	8.397940008672037
408	MUBBINBGCICILP-UHFFFAOYSA-N	P34972	7.455931955649724
409	OKUQNKVDWLERIO-UHFFFAOYSA-N	P08908	9.050609993355089
410	FHLIAQGQHFKJLO-UHFFFAOYSA-N	P30542	5.414539270491499
411	GRVAKKWCWJOKSU-UHFFFAOYSA-N	P50406	8.148741651280925
412	SCHNMRACMXDCIP-KNQAVFIVSA-N	P08908	8.55284196865778
413	DDIJOHSTGKDAKN-QPJJXVBHSA-N	P14416	5.364114314718727
414	NNGCXJPRHBHODU-UHFFFAOYSA-N	P21917	8.886056647693163
415	PFKVNFAOBMPXFV-XPZBDPFPSA-N	O43193	9.070581074285707
416	GFTCHJMXHPFNPV-UHFFFAOYSA-N	Q9Y5Y4	5.698970004336019
417	VTMCNGMNFBAFFD-UHFFFAOYSA-N	P34998	6.031517051446065
418	MKSCKLPKMOVTIM-UHFFFAOYSA-N	P34972	6.488116639021126
419	IDSYRZJPBIXBRS-UHFFFAOYSA-N	P35368	5.785421046429501
420	DSZAPUPSEUYRJU-HSZRJFAPSA-N	P25100	6.991399828238082
421	VMWNQDUVQKEIOC-UHFFFAOYSA-N	P35462	7.579219380451435
422	WOKXXDOVJYUDJG-YZIHRLCOSA-N	P33533	8.2839966563652
423	TVINVHGLLFLSBP-XDVIOIQHSA-N	P32238	7.494850021680094
424	PLQSHIMBNZAMSU-AIIVEDNBSA-N	P16235	10.366531544420411
425	MVQIIUYTULUULJ-UHFFFAOYSA-N	P35368	7.826813731587726
426	BDUPYDZBKQTUGW-UHFFFAOYSA-N	P61169	8.610833915635467
427	QFCQOXTUIKVTDA-UHFFFAOYSA-N	P35408	9.221848749616356
428	IXCOCXDWNZNCFL-UHFFFAOYSA-N	P08908	7.39040559077478
429	MJCQAXMJLOGLCR-UHFFFAOYSA-N	P25099	6.696803942579511
430	BPICBUSOMSTKRF-UHFFFAOYSA-N	P08913	5.411784334771002
431	RAPZEAPATHNIPO-UHFFFAOYSA-N	P21917	7.939302159646388
432	LUZRJRNZXALNLM-JGRZULCMSA-N	P34969	8.0
433	BRVYETPRGCQZJA-JMGYQRAPSA-N	Q13258	8.769551078621726
434	XWPWHVHDNISFTB-AKXYIILFSA-N	P41595	6.698970004336019
435	FJSRYIOGYAKWJT-GOSISDBHSA-N	P37288	8.148741651280925
436	ZJLOUQPMUBFJJT-UHFFFAOYSA-N	P28335	6.7121982700697735
437	LTTPWCPNNZPPLF-UHFFFAOYSA-N	P41146	7.619788758288394
438	FMSQTVFOKMCRNQ-ZMXNWCQNSA-N	P34975	8.638272163982407
439	SIBFPKPAHIKMSK-UHFFFAOYSA-N	P30542	6.72584215073632
440	YSQAQADMLFUOTE-UHFFFAOYSA-N	P50406	9.30102999566398
441	LNLCLUKMQMIOCU-UHFFFAOYSA-O	P14416	5.42021640338319
442	SHDDOFYLDUCUGX-NHCUHLMSSA-N	P34972	8.443697499232712
443	IJUWOYISGCBYSL-KVDLRQQCSA-N	P56450	9.102372908709558
444	XPAWJQUCISBPJW-ONNFQVAWSA-N	Q28044	5.142667503568732
445	NYGSZBQKYORCFH-OGKKXEKVSA-N	P20272	7.048662481204082
446	FHUJXFRDZNFBOI-ZNLHFFCSSA-N	Q14416	8.148741651280925
447	HOFGKVVWOOSYFP-UHFFFAOYSA-N	P42866	7.207608310501746
448	YIYAOMUUXPETBC-UHFFFAOYSA-N	P21554	7.113509274827518
449	FUIVIZCFQUCDAW-XIFFEERXSA-N	P20309	10.0
450	OLTGZKBENYFNAC-UHFFFAOYSA-N	P25099	7.935542010773082
451	DAVIACKCTYBKPV-UHFFFAOYSA-N	P19327	6.651695136951839
452	ZHIOWBPYEDMEAK-UHFFFAOYSA-N	P35348	5.423658649794207
453	UDULYXFKIFOLFG-UHFFFAOYSA-N	P35372	5.366531544420414
454	BQJCRHHNABKAKU-KBQPJGBKSA-N	P35372	8.585026652029182
455	AOMJWOGZKNQVBI-UHFFFAOYSA-N	P08909	6.886056647693163
456	QUXRIHFVPDCLLJ-UHFFFAOYSA-N	P30542	5.86518562967954
457	MIFSERBMWGERMW-HGDBGWJHSA-N	P41145	7.958607314841775
458	CRPIGQGKGVLONI-UHFFFAOYSA-N	P34998	7.161150909262744
459	ZDDVINUQFJEMFL-HNAYVOBHSA-N	P18841	8.080921907623926
460	OHJFBSROVXQKFQ-UHFFFAOYSA-N	P28335	7.346787486224656
461	UVSUNVZNTGPDOF-UHFFFAOYSA-N	P47900	6.7544873321858505
462	CFJGGVBAABFYDB-UHFFFAOYSA-N	P30542	6.292429823902063
463	HTLWRKRZKFAAAH-UHFFFAOYSA-N	P07550	6.882728704344236
464	XENQYGFRJPYFJH-UHFFFAOYSA-N	P34972	6.795880017344075
465	XBZLMCBSXYHECZ-UHFFFAOYSA-N	P48039	7.214670164989233
466	VYRHTEGFBOSTMB-UHFFFAOYSA-N	P41146	8.698970004336019
467	DKGZKTPJOSAWFA-UHFFFAOYSA-N	P31388	5.800244822746525
468	GUTOLGNDDZQEHF-UHFFFAOYSA-N	P08908	7.305394801066432
469	RQCZYNKUAQGUIV-UHFFFAOYSA-N	Q9QZN9	6.3535962737769305
470	YGBHMJNRSBKDLF-UHFFFAOYSA-N	P46616	6.886056647693163
471	ONAGXNNVAPQSIR-UHFFFAOYSA-N	P14416	6.978810700930062
472	XPGISRLOZOMIJJ-UHFFFAOYSA-N	P30542	6.920818753952375
473	SRJSNQDRXQQERZ-UHFFFAOYSA-N	P50406	8.619788758288394
474	ZFEJEARZYGGQPB-UHFFFAOYSA-N	P30542	6.494850021680094
475	RZLYQXXQANBSJG-UHFFFAOYSA-N	P19327	7.698970004336019
476	CTPOHARTNNSRSR-OUKQBFOZSA-N	P43115	6.167491087293763
477	KPIJYIQXRITGPQ-PHJLCXHGSA-N	P28335	8.397940008672037
478	BMDHZRHPQPUCQS-UHFFFAOYSA-N	Q99705	8.130768280269024
479	IGZMXWNBQAYASX-HNNXBMFYSA-N	P46663	5.638272163982407
480	CUIGXBUECCRLGR-UHFFFAOYSA-N	P32246	6.886056647693163
481	BMLRTLPESFVXBM-UHFFFAOYSA-N	P08908	7.795880017344075
482	NUWYXYRHEIVRDS-UHFFFAOYSA-N	P25099	7.211831628858833
483	APFCQQCNJNTQPE-UHFFFAOYSA-N	P08173	5.6201508212371705
484	GRTCPOGLIHSLOB-UHFFFAOYSA-N	P50052	7.337242168318426
485	DXPRKHIXIBCRGA-UHFFFAOYSA-N	P34972	6.450996737974212
486	SEVOIKJSSMTXNE-UHFFFAOYSA-N	P08912	5.840132152907433
487	SPBDXSGPUHCETR-JFUDTMANSA-N	P21728	5.646468440922238
488	DMXPPFSOLOVIKA-UHFFFAOYSA-N	P21554	5.681936665037238
489	RSNZWXAACCMCRL-UHFFFAOYSA-N	Q969V1	7.42021640338319
490	HWQIIVFZLJEVAL-UHFFFAOYSA-N	Q9Y5N1	9.0
491	RHNGZRXXVLXNOE-URJRECBDSA-N	P97266	6.113509274827518
492	JUVUVFRLXMQWRG-UHFFFAOYSA-N	P47898	5.928854709548917
493	RNXYMZNGMNWKMC-UHFFFAOYSA-N	P35367	5.90031935889075
494	GBGCDDAAHQMKSO-UHFFFAOYSA-N	P19327	7.982966660701219
495	VDBKGGONHKGNTE-UHFFFAOYSA-N	P48039	10.045757490560677
496	VOXJNIGKOFAGBU-UHFFFAOYSA-N	Q9Y5N1	8.795880017344075
497	QFHXIJAGZCPYPV-UHFFFAOYSA-N	P28223	7.022276394711152
498	JXVJDIAWUVGLSZ-UHFFFAOYSA-N	P47936	6.297569463554475
499	MWNDHOWKMXFYLQ-HRPGWMCCSA-N	P42866	8.337242168318426
500	QGDPTDVGZNHCIR-UHFFFAOYSA-N	P20272	6.374687549038327
501	FOWNATDGGRVFPX-QUUIIRRUSA-N	P43116	5.187086643357144
502	BKDQVRCFIJMWOR-UHFFFAOYSA-N	P21917	8.301029995663981
503	CQKWAMOXAPOFOU-QKWCYAJMSA-N	P0DMS8	8.769551078621726
504	RYKUCGZOIHVSPY-JTHIIOPFSA-N	Q99705	7.337242168318426
505	QFSWDHAWKWSHQS-UHFFFAOYSA-N	P18841	6.050122295963125
506	OBFPDOMCBFUMBH-UHFFFAOYSA-N	P21917	6.721246399047171
507	AXKPFOAXAHJUAG-UHFFFAOYSA-N	P10980	5.301029995663981
508	XPJKLKANDREIGX-UHFFFAOYSA-N	P25099	7.67778070526608
509	SNEXCDCPPGPIOK-UHFFFAOYSA-N	P08908	8.318758762624412
510	PTGBBGYJNDIZFK-UHFFFAOYSA-N	P26684	7.552841968657781
511	SENICTHRDKBJSR-UHFFFAOYSA-N	P29275	5.185086818724926
512	MUMMFMNCMFSTKJ-UHFFFAOYSA-N	P0DMS8	5.410620155758083
513	CURJJPJNMIVODA-UHFFFAOYSA-N	P29275	7.481486060122113
514	PNYCYGVLNOKFSQ-UHFFFAOYSA-N	P21554	6.47755576649368
515	XJNLUQXTCXBGRF-UNALUGIBSA-N	Q969F8	10.4089353929735
516	QOHCMEXFTPJIRF-UHFFFAOYSA-N	P08908	7.430626090384954
517	NHUURXLCGOCXHZ-UHFFFAOYSA-N	P11229	10.0
518	QFWDZXVIJNCCSH-ASUQIVHDSA-N	P41145	7.041436116778033
519	IOEIAXGHDJMROV-UHFFFAOYSA-N	P08913	8.3767507096021
520	ZVKKBJJVVACKPK-UHFFFAOYSA-O	P20309	6.266802734893431
521	YZZSCHIRBXQHLG-NKHHQPSRSA-N	P41144	6.268411234813262
522	NRPQELCNMADTOZ-OAQYLSRUSA-N	P35462	6.494850021680094
523	BRSOXCCXUITPHC-UHFFFAOYSA-N	P46663	7.721246399047171
524	JMFDAPXKXHNPIL-UHBUPIKASA-N	P33032	8.366531544420413
525	CPHLFSOSYDLNIN-UHFFFAOYSA-N	P30729	5.957818405484233
526	LMMWPOUOKPRTGA-INIZCTEOSA-N	P61169	7.585026652029182
527	WFGDXVZGFMAXNH-VMHVOBJKSA-N	P30543	8.455931955649724
528	IYRGIUKTJQZQGM-UHFFFAOYSA-N	P34998	6.214670164989233
529	FNUGGCDLZJDZDX-WDYNHAJCSA-N	P32245	7.958607314841775
530	QMVAKIBTMMUKAS-CNLQAYEWSA-N	P30542	5.446116973356125
531	AVTOGXGTGWUJBM-SSTWWWIQSA-N	P41144	5.933674074637962
532	YGBMXSHDMFFOBA-UHFFFAOYSA-N	P14416	6.329754146925876
533	SMAWMSUKCNWJNR-WSRVCNIUSA-N	P32245	7.657577319177793
534	SIMWCYPGUODYMF-UHFFFAOYSA-N	P14416	6.2076083105017466
535	FCRJTICZALDLSZ-HUUCEWRRSA-N	P29274	7.638272163982407
536	HBILZCDAOBDBDT-UHFFFAOYSA-N	P21554	5.886056647693163
537	YNNUSGIPVFPVBX-NHCUHLMSSA-N	P35462	8.602059991327963
538	LHLIQTFLFFGKTN-UHFFFAOYSA-N	P14842	6.46344155742847
539	FVPNEWFMSBECIY-UHFFFAOYSA-N	P35368	6.3872161432802645
540	PHARLRFXLAGEPK-SANMLTNESA-N	P37288	7.250263684430939
541	INUCRGMCKDQKNA-CEMLEFRQSA-N	P33535	7.964570261815452
542	MLPGCAWHLVVATJ-UHFFFAOYSA-N	P21728	6.318758762624412
543	DMWXAHQIYDWDOA-FUSQRTACSA-N	P31421	8.522878745280337
544	ASYJGQCBUDDSFS-HNNXBMFYSA-N	P50406	8.55284196865778
545	ADETWEPXXIGKFW-UHFFFAOYSA-N	P14416	5.310025555333226
546	POSVFGZYZQNLOD-UHFFFAOYSA-N	P0DMS8	6.356547323513812
547	ZIRDIKJQVSWMQR-UHFFFAOYSA-N	P0DMS8	6.795880017344075
548	BDHMSYNBSBZCAF-UHFFFAOYSA-N	P50406	8.602059991327963
549	PLDUPXSUYLZYBN-UHFFFAOYSA-N	P41595	7.602059991327962
550	LDCYZAJDBXYCGN-VIFPVBQESA-N	P08908	8.868060704789576
551	GACIWYLZVAYZRP-UHFFFAOYSA-N	P31424	7.397940008672037
552	YIIXRNABTOPDGG-NSCUHMNNSA-N	P14842	9.30102999566398
553	GPOXSHFDBBJUJR-UHFFFAOYSA-N	P35462	9.0
554	LNMISTDXGJJEAO-OWOJBTEDSA-N	P31424	5.205511953340831
555	GVBLCFZJLSNDQD-JGSIVOCFSA-N	P35372	8.494850021680094
556	BXIMHQVUAHQOHY-UHFFFAOYSA-N	P30543	7.347753658996677
557	UXOCVYNVGBOVRY-UHFFFAOYSA-N	P14842	6.314258261397736
558	ZNFMHXOUXUCSJG-UHFFFAOYSA-N	P30542	5.815308569182402
559	RLJFTICUTYVZDG-UHFFFAOYSA-N	P35364	7.5003129173815966
560	UCBXWLPRAVDTBU-UZNICKRLSA-N	P11229	7.853871964321762
561	HQNQNLPPHFASRT-SVBPBHIXSA-N	P41145	6.142064735280571
562	DHGUOLAMJVOYFF-UHFFFAOYSA-N	P35348	7.508638306165727
563	NUPNDTJATGHILB-VQCQRNETSA-N	P25103	7.2975953151858945
564	ZKHONUIMXURESB-UHFFFAOYSA-N	P21554	8.214670164989233
565	RHPCETHLGGFAQB-WTANOLMUSA-N	P35370	7.522878745280337
566	SZXYHOIFTIWFNM-UHFFFAOYSA-N	P35368	6.0
567	VLFWNCLVUNBYAS-NSOVKSMOSA-N	P41146	5.141342515909193
568	BOLIEOARQUBCKA-UHFFFAOYSA-N	P30542	6.653647025549361
569	GUDQJFKBBOAOIC-HNNXBMFYSA-N	O43614	8.522878745280337
570	JXWXIBSNAFCXJB-RFFHHDCGSA-N	P28335	6.153044674980176
571	QTALQTUQMLSRSG-KBQPJGBKSA-N	P41143	7.723538195826756
572	UHNTXNSIJZQVSR-UHFFFAOYSA-N	P14416	7.555955204081924
573	AFZSMODLJJCVPP-UHFFFAOYSA-N	P33032	5.431798275933005
574	NLLQBRZWSKFXMQ-SRZMQVAYSA-N	P25099	6.3872161432802645
575	IBFLFWYWQYIYRS-UHFFFAOYSA-N	P0DMS8	7.050609993355087
576	AYYCFGDXLUPJAQ-UHFFFAOYSA-N	P35348	6.42021640338319
577	JJARXLKFWJOGGB-UHFFFAOYSA-N	Q13639	8.200659450546418
578	NEFLZELJPCFSHM-UHFFFAOYSA-N	P35372	7.243363891754152
579	PJCIYBMNOHBKGY-KSVNGYGVSA-N	P30542	6.756961951313706
580	KCVQZSVWXQUJHF-HYBUGGRVSA-N	Q16602	9.30102999566398
581	BCTUVZJFJIFLND-GJZUVCINSA-N	P35462	9.070070439915412
582	ASFBQTPLOUDQLA-UHFFFAOYSA-N	P35372	5.510744831630739
583	BIZKRBBLYHMLOO-VWLOTQADSA-N	P30518	8.709965388637482
584	MOJQSPUHCBQVRK-UHFFFAOYSA-N	P19327	7.251037138743839
585	MJSFIBFJJGAFGE-KEBDBYFISA-N	P29274	5.853871964321762
586	GOFNEDUSCHPEBQ-RGUAOFKASA-N	P30542	5.6777807052660805
587	QHBAYXBBRZABLL-UHFFFAOYSA-N	P47900	8.18045606445813
588	FZLJIXUUQNYCNR-UHFFFAOYSA-N	Q2NNR5	9.0
589	ZFCRJYPCIGHGNV-UHFFFAOYSA-N	Q9H3N8	8.148741651280925
590	OJZXUFDBDMQATJ-UHFFFAOYSA-N	P35462	9.045757490560677
591	JQMSNOYFFJVKQT-HXUWFJFHSA-N	P43115	7.5003129173815966
592	FVZBHRRTMVAKDW-UHFFFAOYSA-N	P28222	5.844663962534939
593	OZTGERNCBCMFEB-UHFFFAOYSA-N	P35462	6.350178536775434
594	NXRHUNYYQWAEPD-URLMMPGGSA-N	P33533	9.82390874094432
595	VVHJUSGIUWQPIT-UHFFFAOYSA-N	P28223	8.443697499232712
596	RDNPZTXOIOQUEZ-RZFNWQHOSA-N	Q9QYN8	9.4089353929735
597	YQYVFVRQLZMJKJ-UHFFFAOYSA-N	P35377	6.0
598	ARLQGGVYTDFMOP-UHFFFAOYSA-N	P21554	5.800244822746525
599	JWFSSTFDQFNSFM-DNXUAPEZSA-N	Q00788	5.23284413391782
600	YNJCAZOZKRWGKA-UHFFFAOYSA-N	P14416	7.698970004336019
601	YZUKMCNAQHMHIQ-SSNGLDLMSA-N	P41144	5.698970004336019
602	STLIVDBKTZZSIE-XJYHXZFBSA-N	P33535	7.853871964321762
603	UNGUJUIOUVNWBB-UHFFFAOYSA-N	P0DMS8	6.448550002027125
604	YNNUSGIPVFPVBX-NHCUHLMSSA-N	P43140	7.67778070526608
605	MSDRULHMRPKHSG-UHFFFAOYSA-N	P30968	7.42021640338319
606	GCVLEFZELCJDJX-JYBLDVITSA-N	P41143	7.673664139071248
607	SYAGVTABUOXRSY-VCHYOVAHSA-N	P21731	7.337242168318426
608	UWNHCVXSZHPSOC-YLJYHZDGSA-N	P08908	6.6307841425898575
609	QTBMOCRVBFJFDG-UHFFFAOYSA-N	P25099	7.769551078621726
610	RCJHFKYFTWOAKY-KCHLEUMXSA-N	P33533	7.681936665037238
611	IYIKLHRQXLHMJQ-UHFFFAOYSA-N	P08913	6.931814138253839
612	OXCGBGAXZMUJSK-UHFFFAOYSA-N	P30543	8.337242168318426
613	AZAYZAMZAPQNBH-UHFFFAOYSA-N	P21728	8.468521082957745
614	FVFGLHKVXSNGFR-UHFFFAOYSA-N	P43140	6.690369832574102
615	BITBPPPUNYZRQM-UHFFFAOYSA-N	P35462	8.267606240177031
616	APMOACCZLSVUQN-MDZDMXLPSA-N	P35462	8.045757490560675
617	QIGHGVUANWJYTQ-RRJDIAIRSA-N	P33535	7.437707135543525
618	GKXQLSQLVFHAIT-UHFFFAOYSA-N	P0DMS8	5.236572006437063
619	LKXNKUBSPRGADF-ZIIJXOHCSA-N	P33533	8.09151498112135
620	JWWDWRFQBGXCEK-UHFFFAOYSA-N	P41594	7.962573502059376
621	ZGKAPJYBJLXXMX-VBSNWNEZSA-N	P41143	7.173925197299173
622	WNCGPEYSCDVJNB-UHRPABQZSA-N	P18825	9.154901959985745
623	VIPAIZRIFZFESY-UHFFFAOYSA-N	Q9Y5N1	8.721246399047171
624	JLQSFLXHRJZVNM-QRIDJOKKSA-N	P29274	5.382999658879101
625	YCTBHVBIEDZWCH-AWEZNQCLSA-N	P19327	8.431798275933005
626	UPTIAAUBTFAGBK-UHFFFAOYSA-N	P28223	7.300162274132754
627	FUZCSYORSVGTRY-UHFFFAOYSA-N	P19327	6.504455662453552
628	LYKMMUBOEFYJQG-UHFFFAOYSA-N	P22086	7.504455662453552
629	JULMDUPZBRMFGS-UHFFFAOYSA-N	P08172	8.267606240177031
630	HCVFJHZVTICJEK-YIXXDRMTSA-N	P35368	7.289882634888183
631	TZKXEOWIBWUSOC-HSZRJFAPSA-N	P28221	9.346787486224656
632	AGBFROYZKVNMRB-UHFFFAOYSA-N	P0DMS8	5.0996328713435295
633	GSQYWNQTRDEUEA-LJOSRPNMSA-N	P41144	7.962573502059376
634	AEDNDIPRPKKLJV-UHFFFAOYSA-N	P30968	5.698970004336019
635	WLQQYOGZZSJJST-GOSISDBHSA-N	P35462	9.100179497572904
636	BQHLYOPBOIAECI-HSZRJFAPSA-N	Q9QYN8	8.958607314841775
637	KKTBZZNHOOYXHB-UHFFFAOYSA-N	P48039	8.09151498112135
638	HWYQADZEUSGKLP-CASOXHBNSA-N	P34972	7.119186407719209
639	RHPCETHLGGFAQB-MQSINFNDSA-N	P18825	7.585026652029182
640	BPAMAOVHWMTJIJ-HOTGVXAUSA-N	P41145	5.718285029972704
641	VKXJDFPRMZJEGP-UHFFFAOYSA-N	P21554	6.694648630553377
642	OLHQOJYVQUNWPL-UHFFFAOYSA-N	Q9H3N8	6.5003129173815966
643	HOGQWIOINVOOBL-PMERELPUSA-N	Q63931	5.50003813440381
644	XZYPSBZYPSZOMN-UHFFFAOYSA-N	P35462	8.031517051446064
645	AACVFPBDJIZOLP-CCGNRUJASA-N	P37288	8.292429823902063
646	UGLKCRFKQYPIAS-UHFFFAOYSA-N	P30542	7.251811972993799
647	JBIWUVRCMUOUNK-QGZVFWFLSA-N	P28566	5.600153287287077
648	GPGJLGSHJTYQOI-OALUTQOASA-N	P33533	7.667662550546974
649	SRKWVNGRLCTQNV-IRXDYDNUSA-N	O43614	7.100179497572904
650	FGIGTXAIHYDNLU-UHFFFAOYSA-N	P34998	8.698970004336019
651	SKEMXKKWOARREN-UHFFFAOYSA-N	P08908	6.621602099051862
652	ZZKBBEYDJQTXJT-VQTJNVASSA-N	Q9Y5N1	8.327902142064282
653	XIULEDQKPVUSNS-UHFFFAOYSA-N	P31424	6.209714835966758
654	FRUMSZUUBXPHHF-UHFFFAOYSA-N	P35368	8.200659450546418
655	RBIZCBUWXBSJIE-ACQHQQTLSA-N	P35346	7.396855627379818
656	OXRHYUNRUXPWDR-UHFFFAOYSA-N	P30411	6.123782159408358
657	WQSCKYAATADRBI-XOSZKALNSA-N	Q9UKP6	8.886056647693163
658	KQKPFRSPSRPDEB-UHFFFAOYSA-N	Q9N2B7	8.193820026016112
659	CPTUHCVCDVDCJV-UHFFFAOYSA-N	P08908	5.783570169123749
660	SMRGWTOAIPPICP-AZKXBNKQSA-N	P35372	5.525783735923745
661	HGTDWWCHSJRKSY-XHPQRKPJSA-N	Q01727	5.508638306165727
662	YJZGZJUNCTZJLV-SSUZURRFSA-N	P41144	7.580044251510242
663	WXDHQWPQLKGANZ-UHFFFAOYSA-N	P08172	6.200659450546418
664	GDRLBCZDGQFDCZ-UHFFFAOYSA-N	Q13639	9.638272163982409
665	OPIYSQMEONMIPR-UHFFFAOYSA-N	Q9Y5N1	7.301029995663981
666	PBRYZURBFBBXQX-UHFFFAOYSA-N	P21554	5.592949185195749
667	UUNYGEIDPSTHSY-UHFFFAOYSA-N	P21554	7.048176964684088
668	ZZMFJJDBKSYGRM-UHFFFAOYSA-N	P43140	8.1249387366083
669	MEHMCAALFDXXGP-UHFFFAOYSA-N	P21728	6.129596094720973
670	QCNZJTMUODZSDV-QHCPKHFHSA-N	P32245	5.3979400086720375
671	FJBSXKVLSXQXJV-MOFCITQGSA-N	P33535	9.443697499232712
672	MSJISJDTJJYBFT-UHFFFAOYSA-N	P34972	8.42021640338319
673	USHUMFPTMMCHJE-UHFFFAOYSA-N	P29274	9.0
674	BAPCQJRIYSCLRO-HFQUQZICSA-N	P33535	5.262409833714278
675	MTGPKDWDNOCSEA-UHFFFAOYSA-N	P34998	5.337242168318426
676	UXABARREKCJULM-UHFFFAOYSA-N	P08913	6.5003129173815966
677	KNTITMXOUMRIPL-LJQANCHMSA-N	P70263	7.366531544420414
678	IWJGMNXHWPYORN-XPLDUGHQSA-N	P35375	6.214670164989233
679	ODYPAHVIPOBHBB-SANMLTNESA-N	Q9UKP6	7.795880017344075
680	LFIRWQIMSRISSM-UHFFFAOYSA-N	P35462	5.978810700930062
681	UOENESGQJOIQSX-UHFFFAOYSA-N	Q63931	6.180456064458132
682	PEUSQEIXVSXYLG-UHFFFAOYSA-N	P08913	5.360015751958412
683	KOOUXPFGIZMGSI-UGKGYDQZSA-N	P49682	6.58838029403677
684	PCTLUOBDKJQZGA-UHFFFAOYSA-N	P25095	7.167491087293763
685	JTNOVHSABZCNCD-UHFFFAOYSA-N	P25100	8.494850021680094
686	LMFNLINKCDGRTE-PHDIDXHHSA-N	Q9QYN8	7.188090019579901
687	XRUBMOVAKROZBV-KRWDZBQOSA-N	P34998	8.0
688	YDOTUXAWKBPQJW-ISVRSENOSA-N	Q95136	7.161150909262744
689	HGXLFRQXTJDGCO-UHFFFAOYSA-N	P43116	5.795880017344075
690	UDNFRXCDPYGWRA-UHFFFAOYSA-N	P41594	8.207608310501746
691	LYRLFABUAACRAW-UHFFFAOYSA-N	P0DMS8	7.744727494896693
692	OMHADMUYXNIWKC-RFCMRFBMSA-N	P41144	6.728158393463501
693	JFRNXVVABUJBFV-UHFFFAOYSA-N	P29274	6.372634143407267
694	YQYVFVRQLZMJKJ-OTLVQASYSA-N	P35372	10.0
695	USNNNBJEPXKOFF-RTWAWAEBSA-N	Q9Y5N1	6.221848749616356
696	ZVQRGTNXPYHJBF-UHFFFAOYSA-N	P34972	7.259637310505756
697	FRSKJNRWKGKNPJ-FGZHOGPDSA-N	P21554	7.929962133392243
698	HDOZVRUNCMBHFH-UHFFFAOYSA-N	P43140	8.468521082957745
699	IWZNOFWARONDLD-UHFFFAOYSA-N	P14416	6.642065152999546
700	IFFZINNHJQWARJ-QLBJFCOMSA-N	P42866	7.14569395819892
701	VOALNYMYZLUFTA-TUVIIABQSA-N	P33533	8.619788758288394
702	YGJHZCLPZAZIHH-UHFFFAOYSA-N	P35348	8.204119982655925
703	LYFCUJOHWZHCFV-UHFFFAOYSA-N	P32239	8.958607314841775
704	YGRNKCUUIYRGAD-SNMRTSGYSA-N	P33533	7.847711655616943
705	MIBNONCHNQYLDV-XNIJJKJLSA-N	P28190	6.050609993355088
706	INKUWBOHCFHXTJ-ZACQAIPSSA-N	P34972	5.492279023314387
707	GNPVEPKPNLXABB-UHFFFAOYSA-N	P21452	5.45717457304082
708	KWEBXLGAMBZZSQ-UHFFFAOYSA-N	P30542	6.422508200162775
709	KYEOBQRJECHDGC-UHFFFAOYSA-N	P19327	7.0
710	WKZLNEWVIAGNAW-UHFFFAOYSA-N	P30994	6.826813731587726
711	FRCZAXHJFIDTEK-UBEDBUPSSA-N	P0DMS8	6.721246399047171
712	TYXDVWFULHZGTB-QFIPXVFZSA-N	P41144	5.624702261782661
713	SPOMVKJPPZWHRF-OAHLLOKOSA-N	P32305	7.469800301796917
714	GRPWVPMQIZXAHG-UHFFFAOYSA-N	P41143	7.251811972993799
715	HMEDGXBEDQKBKZ-UHFFFAOYSA-N	P30543	5.560667306169737
716	PZKHOISBMZGAFR-UHFFFAOYSA-N	P41144	9.318758762624412
717	XKOQIVSZENKHPJ-HTQZYQBOSA-N	P10980	5.248720896016658
718	VLMOWWYUNPBPIQ-KICWZURGSA-N	P35372	9.30102999566398
719	NXLPPGJOKAJXLI-UHFFFAOYSA-N	P61169	6.903089986991944
720	HLCHODGVFAWXHE-CSOSIKBCSA-N	P0DMS8	5.841637507904751
721	AZOBAHXRRSFLLZ-UHFFFAOYSA-N	P29275	5.031517051446065
722	ZXXCWRYARSIMPM-UHFFFAOYSA-N	P24530	6.667561540084395
723	GJIQETPKOBMGNX-MOPGFXCFSA-N	O43614	6.886056647693163
724	CEVVMMPBOCCERE-QFIPXVFZSA-N	P07550	7.346787486224656
725	DQEZVQATMHYPIQ-UHFFFAOYSA-N	P35372	7.823908740944319
726	AJEDQYTWEDRRNJ-RIINPDRTSA-N	P37288	9.638272163982409
727	RBLCKVWSBGCRJN-KWRHIPAJSA-N	P32245	7.018634490921456
728	QQFDKODFBMDMPZ-UHFFFAOYSA-N	P20288	7.522878745280337
729	VDTJMSRAEDVCIK-CRMRRSEDSA-N	P30542	6.54821356447571
730	CUHVIMMYOGQXCV-LLVKDONJSA-N	P25100	7.100179497572904
731	VPRUUPSNGKFQJD-UHFFFAOYSA-N	P61169	7.114073660198569
732	DIYDTCOAMMYNOV-UHFFFAOYSA-N	P41595	6.901356274182943
733	OUGRFBXRHDXRCR-UHFFFAOYSA-N	P47936	6.903089986991944
734	LVQVVZGJHOKXKB-UHFFFAOYSA-N	P28335	5.691862621361961
735	GMIZVHIQWGRKGU-UHFFFAOYSA-N	P29274	6.903089986991944
736	HQVHOQAKMCMIIM-HXUWFJFHSA-N	P21554	7.7435227937583235
737	PDUASMILNZLWQW-JOCHJYFZSA-N	P30968	7.337242168318426
738	YHKGAKFTSNNUIP-AWEZNQCLSA-N	P28222	5.96018944585165
739	RBDSMVUZBCAAEN-UHFFFAOYSA-N	P21554	7.616184634019569
740	RIEMXJMKVGFKQM-YNPPLXCJSA-N	P61169	5.619788758288394
741	VMWBKOHAYXYOPX-UHFFFAOYSA-N	P34972	7.679853713888946
742	PFMOTJNRKNDBQA-DFBJGRDBSA-N	P33535	6.301029995663981
743	VVGHIMUWASPVQJ-UHFFFAOYSA-N	P14416	6.300162274132754
744	SHLPQUHKONZOAE-UHFFFAOYSA-N	P25099	7.647817481888637
745	LEASHGSZLZHMRT-UHFFFAOYSA-N	O88410	7.096910013008056
746	GDRRHBZSXZXDLL-UHFFFAOYSA-N	P35367	7.698970004336019
747	IRACCOKHRSONQL-UHFFFAOYSA-N	P19327	7.619788758288394
748	PNDOVVQASFNPEU-NRFANRHFSA-N	P14842	6.447331783887807
749	UVJDRLQYFHNJIK-UHFFFAOYSA-N	P0DMS8	8.522878745280337
750	XJSXNOLZEPZOEZ-UHFFFAOYSA-N	Q9Y5N1	5.681936665037238
751	BFCDFTHTSVTWOG-YLJYHZDGSA-N	P19327	6.508638306165727
752	IHNDXKFQLVXZPN-FQYQUSJJSA-N	P41143	8.267606240177031
753	UGRMIXHHDUYZBU-UHFFFAOYSA-N	P08909	7.995678626217358
754	CEUORZQYGODEFX-UHFFFAOYSA-N	P35367	7.562249437179612
755	KOBCZGPKJLCMDK-UHFFFAOYSA-N	P30559	8.200659450546418
756	YEHCICAEULNIGD-MZMPZRCHSA-N	P31389	5.770062314092066
757	NKIONDJYXPXFFL-JSSVAETHSA-M	P21556	8.42021640338319
758	KZDHFFOFVYCJKP-UHFFFAOYSA-N	Q9Y5N1	7.373659632624958
759	NHXLMOGPVYXJNR-ATOGVRKGSA-N	P32745	9.54515513999149
760	XSGFZVPHOUBKKN-UHFFFAOYSA-N	P41594	7.328827157284917
761	PFOKKLNWASJYSD-UHFFFAOYSA-N	P35372	6.366531544420414
762	GMNZKAGDHITNRZ-UHFFFAOYSA-N	Q9Y5X5	5.57154122648442
763	SIFNBTNSQZZNNX-XMMPIXPASA-N	Q9QYN8	6.790484985457369
764	DMDOZZUSVYPIOR-UHFFFAOYSA-N	P21554	8.455931955649724
765	XOSWFKITGQDVJE-UHFFFAOYSA-N	P61169	7.431798275933005
766	OEQZRFMZVOYSAY-FQEVSTJZSA-N	P43119	5.823908740944319
767	XUIQQBLOOOYXMH-UHFFFAOYSA-N	Q9Y5N1	8.494850021680094
768	KILKAFDVKRZHIX-KEKNWZKVSA-N	P61169	5.133594501621945
769	VCCLIOYKWALJRE-BFRGYRMNSA-N	P35372	8.267606240177031
770	UIQMVEYFGZJHCZ-SSTWWWIQSA-N	P35372	9.443697499232712
771	CTGFDWBZMCPVED-UHFFFAOYSA-N	P28223	7.199970640755866
772	BEAMUZQXJYLFAG-SDBHATRESA-N	P30543	5.856985199745905
773	PJXKTIHQTMUAES-UHFFFAOYSA-N	P49682	7.568636235841013
774	IQRXOCGLSGCNLE-VWLOTQADSA-N	P25100	7.267606240177032
775	BQEDZLDNNBDKDS-UHFFFAOYSA-N	P32305	9.236572006437065
776	PQUPMJZRSQYJQD-UHFFFAOYSA-N	P48302	7.431798275933005
777	SPZIDRYLSXDAEF-UHFFFAOYSA-N	P30543	6.97469413473523
778	FXBRDXOXJHZPDA-UHFFFAOYSA-N	P35462	8.602059991327963
779	LDYMCRRFCMRFKB-CDJKEZFESA-N	P28647	7.853871964321762
780	REGVNYFRZZOKQV-NQWXTVAOSA-N	P0DMS8	9.207608310501746
781	PAVYSOUZQLFNIW-QKNQBKEWSA-N	P41144	7.9083330424043154
782	UVIUTKCWXFOQKN-UHFFFAOYSA-N	P21731	5.496209316942819
783	CSKIRSQXSLFNLF-UGKGYDQZSA-N	P49682	7.154901959985743
784	NIWWXHZNICDGMJ-CCXMUWKTSA-M	P08173	9.14996674231023
785	CGRDIIOARBGIFY-GKFVBPDJSA-N	P34972	5.3872161432802645
786	SLQAVEDMASVHTL-VXGBXAGGSA-N	Q9QYN8	7.698970004336019
787	RZBVNNAVUAHSRN-TZMCWYRMSA-N	P19327	8.327902142064282
788	KMNMFDBONJFVDW-XDJHFCHBSA-N	P25106	7.0
789	DGZLHXBKGBELTQ-OAHLLOKOSA-N	P35348	6.400116927926312
790	YIHRBRJTFIGRRV-FJGLSHCJSA-N	P34998	8.958607314841775
791	FNKBVTBXFLSTPB-GFCCVEGCSA-N	P19327	8.214670164989233
792	KXHUUIJDLZRBQX-VXMNRCMCSA-N	P41145	9.060480747381382
793	XXUGGDVOWGSQRS-UHFFFAOYSA-N	P25099	6.494850021680094
794	DPCJPADNVXIGHH-UHFFFAOYSA-N	P18825	5.840132152907433
795	FNLKLDDVROBECF-UHFFFAOYSA-N	Q9QYN8	8.167491087293763
796	PGZUAZYZPAOAOH-UHFFFAOYSA-N	P11229	6.327902142064283
797	DGHNSHLVCSYREX-AKEJJZJZSA-N	P32300	9.55284196865778
798	DEHAAMLMSFLDOS-UHFFFAOYSA-N	P21554	6.3851027839668655
799	BICDBIHLGAPMSM-IGRGDXOOSA-N	P33533	7.504455662453552
800	HQKBGAXBQQUIAF-UHFFFAOYSA-N	P48039	7.0655015487564325
801	TWPHREBKJNHZKY-UHFFFAOYSA-N	Q9JI35	8.154901959985743
802	FDCHXWBYCLDODW-UHFFFAOYSA-N	P21917	6.730487055782084
803	ZWIOIIOCCRESNK-UHFFFAOYSA-N	P14416	7.97469413473523
804	APSUXPSYBJVPPS-YAUKWVCOSA-N	P41143	7.995678626217358
805	GYKFQDQFKGGVKD-UHFFFAOYSA-N	P18825	5.826522356547005
806	BMHKIIFIIFIGDE-XKDCRVNJSA-N	P33535	7.251811972993799
807	JOTMQRFWDYAWIE-UHFFFAOYSA-N	P30542	7.443697499232713
808	QQYBSVWWEQVBIX-HXUWFJFHSA-N	P08908	6.735418270761922
809	AQCYYAZSOFCFLZ-UHFFFAOYSA-N	P30542	9.397940008672036
810	LOGFNMMGAQCBSK-UHFFFAOYSA-N	P25099	5.431798275933005
811	ZDRWLGHFJFKMFH-DZUOILHNSA-N	P41968	6.455931955649724
812	UIJPUNVNCOWEMQ-UHFFFAOYSA-N	P25100	7.8696662315049934
813	DDNAXKKEJCCHMD-UHFFFAOYSA-N	P28223	9.0
814	CWMROIPYLYIONF-UHFFFAOYSA-N	Q9QYN8	7.877784121727173
815	ZGUGWUXLJSTTMA-UHFFFAOYSA-N	P28223	7.945004138470859
816	XNFJKHWCJLRFLZ-UHFFFAOYSA-N	P28223	6.0
817	VEZUKTIPDDOQAW-IBGZPJMESA-N	P30968	7.795880017344075
818	DUKNIHFTDAXJON-MUIJYRPGSA-N	P28221	8.431798275933005
819	XGJBQLUMKAYNAP-AKQSQHNNSA-N	P35372	5.648203693102976
820	XUWAFIRGUZGIAA-UHFFFAOYSA-N	P34972	7.304518323509803
821	FASDKYOPVNHBLU-UHFFFAOYSA-N	P08908	6.1605219526258015
822	DCTGLEXAQPOGSB-UHFFFAOYSA-N	P29274	7.180456064458132
823	FCQJWZQRHJCJSA-UHFFFAOYSA-N	P14416	7.158015195409886
824	BKMZKOFYOHRYLE-UHFFFAOYSA-N	P14416	7.356054087251933
825	FEOULTQKWJHGBV-AVPJRLCVSA-N	Q99705	7.823908740944319
826	QZVCTJOXCFMACW-UHFFFAOYSA-N	P18089	8.455931955649724
827	NPJIOCBFOAHEDO-UHFFFAOYSA-N	P31391	5.370080964496458
828	SZALSWFXFHISRB-QGZVFWFLSA-N	Q9Y5N1	7.602059991327962
829	QXRUCDDVUMKOPI-UHFFFAOYSA-N	P08482	8.522878745280337
830	SUGVYNSRNKFXQM-ACSDJOOWSA-N	P47746	7.696803942579511
831	CSAAHSGMWAZWDZ-UHFFFAOYSA-N	P35368	6.581698708680254
832	RGUZZFBYWVCAKS-PEWBXTNBSA-N	P35414	8.309803919971486
833	FPGUOUPJSRGOEB-UHFFFAOYSA-N	P18901	8.017728766960431
834	YYWRRBMZAGSBNZ-UHFFFAOYSA-N	P14416	7.045757490560675
835	VHABVERYNGLMMN-UHFFFAOYSA-N	Q9Y5N1	7.920818753952375
836	ONHXPWXXSUUCDR-IQZQIIRESA-N	P30969	10.481486060122112
837	ZUYTYAOCIXZTBJ-UHFFFAOYSA-N	P30542	6.860120913598763
838	QODRLEBXZLZSBQ-UHFFFAOYSA-N	P28335	8.301029995663981
839	YECDAMHUKHGDJA-UHFFFAOYSA-N	P30542	8.721246399047171
840	JPGZYHXEJVSSKN-UHFFFAOYSA-N	P61169	8.275724130399212
841	NDWLFGIFNWWEJB-UHFFFAOYSA-N	Q9UKP6	8.0
842	QAOBBBBDJSWHMU-WMBBNPMCSA-N	P30557	8.721246399047171
843	XTWUNLMHXDDOMD-SNVBAGLBSA-N	P35462	7.508638306165727
844	ASNFTDCKZKHJSW-UHFFFAOYSA-N	P23385	10.522878745280336
845	DEKLQJYMIZJDHC-UHFFFAOYSA-N	Q9Y5Y4	6.97469413473523
846	YGSBPGMQWWXFLI-GDHRODDYSA-N	P41595	5.90031935889075
847	TUMVRWAIIYSROD-UHFFFAOYSA-N	P34972	8.267606240177031
848	ACVXRXJQYWHUND-UHFFFAOYSA-N	P14416	7.212185432936977
849	KZUDBAFGLCOODY-UHFFFAOYSA-N	Q13639	8.0
850	ZCRGIWQCPZUCIE-UHFFFAOYSA-N	P34998	6.214670164989233
851	QVZOWUCARQBOOX-DOFZRALJSA-N	P20272	5.779891911959945
852	SETYOOHIDAOPSK-UHFFFAOYSA-N	Q969V1	7.455931955649724
853	FMBYZLSHWCEAOV-UHFFFAOYSA-N	P14416	5.815308569182402
854	OFCFSGYGIPQRRO-UEHCNWKZSA-N	P41145	6.882728704344236
855	KRMDCWKBEZIMAB-UHFFFAOYSA-N	P35348	8.356547323513812
856	FFCVXBREKNLIIX-UHFFFAOYSA-N	P34972	6.892790030352131
857	PWYUVPJTCJJDNB-WPSZSDGUSA-N	P41144	6.6252516539898965
858	OCCPUDPMKJXBQC-OAQYLSRUSA-N	P35375	5.698970004336019
859	QHNXJRSEHMJHRM-UHFFFAOYSA-N	P23944	7.823908740944319
860	OMSACAZYELQJHO-UHFFFAOYSA-N	P35348	5.88672530753565
861	IBRGBURIIAWWKO-UHFFFAOYSA-N	P34972	7.958607314841775
862	LMIGPJJYYRXPJA-UHFFFAOYSA-N	P28221	9.801342913045575
863	QZUDBNBUXVUHMW-UHFFFAOYSA-N	P34969	7.744727494896693
864	UDZTXQOLLVEQRE-UHFFFAOYSA-N	P28335	8.602059991327963
865	WRCABJFYVZZYRP-UHFFFAOYSA-N	P30968	8.102372908709558
866	KULMFBVVFDTVNX-UHFFFAOYSA-N	P18825	5.727230413448241
867	BBNQCAXGODUUPF-UHFFFAOYSA-N	P34998	8.301029995663981
868	TURPWDNGSKAUDF-JFTKIIHVSA-N	Q99705	7.096910013008056
869	HCVLQMDNMILQJN-FQEVSTJZSA-N	P97639	7.958607314841775
870	WJFLJWNZAPQFEZ-UHFFFAOYSA-N	P35368	7.721246399047171
871	YASVRZWVUGJELU-RSWQVWFLSA-N	Q14832	8.337242168318426
872	QYFDJULDEBKKKE-INIZCTEOSA-N	P28223	5.804653941651581
873	OLLGNFVGPYHFKL-UHFFFAOYSA-N	P47936	7.552841968657781
874	HSIPEEIFZHZSBZ-UHFFFAOYSA-N	P30557	5.481486060122113
875	NEAHQLBIHZAIKP-UHFFFAOYSA-N	P14416	6.667561540084395
876	UMTDAKAAYOXIKU-UHFFFAOYSA-N	P08908	8.0
877	UMVYPFAJDLQOIO-IWHLBADBSA-N	P35368	5.721246399047171
878	AUOXZICNYGBVPT-UHFFFAOYSA-N	P35348	8.0
879	SYHQUPOPQRNSKD-VCFRAZJESA-N	P32745	6.0
880	GOWNIRTVZHTGTN-UHFFFAOYSA-N	P30542	7.100179497572904
881	MUWNONLJXQJWBU-SXNYVGIYSA-N	P33533	7.798602875679548
882	JUKRARAXIDTJOU-UHFFFAOYSA-N	P30872	7.096910013008056
883	HOVXRFVCALQWQM-UHFFFAOYSA-N	P47900	7.698970004336019
884	FWDWPUJVQOUKPJ-MOROJQBDSA-N	P28647	8.130768280269024
885	SNDVIPNTBBQYTB-DEOSSOPVSA-N	O43614	8.698970004336019
886	WQEOAXFKZAGEGC-UHFFFAOYSA-N	P50406	8.119186407719209
887	XDICDRGPXZPGOR-QGZVFWFLSA-N	O43613	7.638272163982407
888	OFZVRVWUVPCFQQ-QGZVFWFLSA-N	P18825	8.113509274827518
889	BBRMJCAPNGJKEM-AQASXUMVSA-N	P47936	6.045757490560675
890	MYKLSWAEPUDUOD-UHFFFAOYSA-N	Q15761	8.136677139879543
891	WHBCDNPPOUFKAB-UHFFFAOYSA-N	Q9Y5N1	8.154901959985743
892	SICMOTJZRKLQIY-KXGMHOHRSA-N	P32300	7.511449283499556
893	USEGPIPGIHVJSD-UHFFFAOYSA-N	P41595	5.665546248849069
894	BJRZCCMXLZEJAB-UHFFFAOYSA-N	Q03431	8.167491087293763
895	COFRSTRKYJRGFB-UHFFFAOYSA-N	P08908	8.21824462534753
896	DQYGXRQUFSRDCH-UQIIZPHYSA-M	P30969	5.356547323513812
897	RENLCUQBJBLKNG-UHFFFAOYSA-N	P35346	6.7121982700697735
898	MMZIPJNBJQJCBM-UHFFFAOYSA-N	P21917	8.154901959985743
899	FYULQKSAMXDPLJ-IPEXIJNSSA-N	P24530	8.455931955649724
900	JOAYOCQYPAGDGT-YNEHKIRRSA-N	P25099	6.136974703770529
901	NGAGGIDLKHWCSB-UHFFFAOYSA-N	P34969	8.568636235841012
902	SNTNUEYGURUYLJ-UHFFFAOYSA-N	P50406	9.397940008672036
903	OZLBZTVVEQQRSA-NRFANRHFSA-N	P70263	6.508638306165727
904	GRXWPIZSBSTAQX-UHFFFAOYSA-N	Q9Y5N1	6.721246399047171
905	AMDDROJLTSPHMK-NKFGBWFHSA-N	P32245	8.337242168318426
906	UTXUNQJCIJXTTP-WMJDRJGJSA-N	P30937	8.09151498112135
907	SEAGRPUHJMFFQR-UHFFFAOYSA-N	P14416	6.904830648568245
908	WJXSIJUIBOTFHQ-LSCFUAHRSA-N	P30543	7.013228265733755
909	QYNQDOYOHRANSN-UHFFFAOYSA-N	P0DMS8	5.348625056086957
910	BJWYIHWMKMZYRS-LJQANCHMSA-N	P21917	8.823908740944319
911	KEMHLKRQXZCNPA-XNMGPUDCSA-N	P41145	6.056011124926228
912	MNZXCYDDVWTITD-UHFFFAOYSA-N	P21917	5.845271792559845
913	URGJDNSQMALMNG-UHFFFAOYSA-N	P61169	7.045757490560675
914	MNDHOGDVQLBGFO-UHFFFAOYSA-N	Q99705	8.045757490560675
915	XLXCMWODNIWATL-UHFFFAOYSA-N	P30542	7.605548319173784
916	KXAJDCGDONSRLS-UHFFFAOYSA-N	P34972	7.756961951313706
917	DPOINJQWXDTOSF-DODZYUBVSA-N	P35408	8.494850021680094
918	OZAJLQLEAWUZSC-UHFFFAOYSA-N	P28221	6.34008379993015
919	MFFBXYNKZHTCEY-UHFFFAOYSA-N	P43116	8.0
920	NADZGFHXOOQKNN-UHFFFAOYSA-N	P14416	6.3585258894959
921	MSJODEOZODDVGW-UHFFFAOYSA-N	P47745	8.0
922	GACMOWSTZKJISX-UHFFFAOYSA-N	P0DMS8	8.1249387366083
923	USHJYIMZTIQJAK-UHFFFAOYSA-N	P28223	6.121478204498794
924	NXIZGEWMXVGBLH-UHFFFAOYSA-N	P21917	5.425968732272281
925	YDIDKNSMQNPNFC-FJXQXJEOSA-N	P14842	9.167491087293763
926	UTRZRTWCKQEHFM-UHFFFAOYSA-N	P50406	7.040958607678906
927	QZCUWLCSQMYXFR-UHFFFAOYSA-N	P14416	5.885055584287415
928	OQEUHHSXHLBOGL-UHFFFAOYSA-N	P29274	5.187554597127244
929	WKAOIIMNNQWXSP-CMDGGOBGSA-N	P25099	7.107905397309519
930	BVHLKGWMNFIKDE-ZKWNWVNESA-N	P20272	5.764976840504777
931	PXJKEKFBLZNFNX-UHFFFAOYSA-N	P19327	6.316052869248488
932	YVQMMXCFGLNEDU-MRXNPFEDSA-N	Q9Y5N1	8.468521082957745
933	PZISZCAOGDXBMN-HXUWFJFHSA-N	P21554	6.795880017344075
934	ROPGIFWSWMTPPO-UHFFFAOYSA-N	P30968	7.031517051446065
935	GIUZEIJUFOPTMR-UHFFFAOYSA-N	Q29006	5.50003813440381
936	MTHYDGIDFZWZRZ-UHFFFAOYSA-N	P29274	7.958607314841775
937	LZHCSJBKBARIFQ-NILUWUTCSA-N	P34972	6.537602002101044
938	BWFKHVZUOOKZRC-UHFFFAOYSA-N	Q9QYN8	7.67778070526608
939	QZLRCHSRCYFMFK-UHFFFAOYSA-N	P34972	7.07546228222451
940	XSXUSVIDKUVHNZ-UHFFFAOYSA-N	P18901	6.197910742118268
941	LTWAUSKVHLPSOA-UHFFFAOYSA-N	P29274	6.920818753952375
942	LFUPTQIEOBBAJE-SECBINFHSA-N	P23385	9.69897000433602
943	ZJLHLNFPEQWJRL-UHFFFAOYSA-N	P24530	5.853871964321762
944	SJIMHAZVVWCGGD-MNNMKWMVSA-N	P35372	5.093287943057036
945	MYLCEWGNUDSKAU-UHFFFAOYSA-N	P41594	6.443697499232713
946	RNBXOLGDQLYGDG-UHFFFAOYSA-N	Q9JI35	7.522878745280337
947	SOLHOYKFENYKEB-UHFFFAOYSA-N	P08912	5.512861624522814
948	JUDFDBKKMBAQSU-UHFFFAOYSA-N	P48039	6.0
949	BQJCRHHNABKAKU-KBQPJGBKSA-N	P41144	7.008773924307505
950	KWEWGNPMETZMTR-UHFFFAOYSA-N	P08912	5.20380740314408
951	JFLBTRDHDHTNGX-UHFFFAOYSA-N	P35462	8.080921907623926
952	FMLFBXODRLNBHF-UHFFFAOYSA-N	P34998	8.187086643357144
953	PUDHBTGHUJUUFI-SCTWWAJVSA-N	P30935	8.2518119729938
954	HTFGJKCOMNOOSW-SNZVYYTPSA-N	P41144	7.396855627379818
955	PVJJLDYKHCTIOX-UHFFFAOYSA-N	P50406	7.657577319177793
956	KZHXTQLIQQXDLK-FXAWDEMLSA-N	P41145	9.958607314841776
957	RWSHWYIQVOMVLL-UHFFFAOYSA-N	P34972	5.678608721688311
958	ADPUUXSSYIILOK-UHFFFAOYSA-N	P61169	5.7447274948966935
959	KBYOUQLOQCNWNE-BEDAOZLISA-N	P41145	7.744727494896693
960	JADDQZYHOWSFJD-FLNNQWSLSA-N	P35342	5.927033611401654
961	XNIWNSPKJKBHOG-MWTRTKDXSA-N	P32245	7.585026652029182
962	YRAPYXYTEMMURR-UHFFFAOYSA-N	P08172	8.619788758288394
963	ZGFUHVGCOVQFNB-UHFFFAOYSA-N	P49286	6.721246399047171
964	DDAFFKQDEBQDHP-HZPDHXFCSA-N	P08172	9.136677139879543
965	ALORGORVZSRMKI-AZGAKELHSA-N	P21728	9.221848749616356
966	KUBCULDZDHDDSR-UHFFFAOYSA-N	P29274	8.167491087293763
967	LLNFVVXSTGRSIR-UHFFFAOYSA-N	P19327	6.070581074285707
968	VKSXADRMMBMNET-INIZCTEOSA-N	P25115	5.823908740944319
969	FLMROXMSJMMNTH-UHFFFAOYSA-N	P0DMS8	6.279014255846261
970	JSZILQVIPPROJI-UHFFFAOYSA-N	P14416	5.401866354186763
971	SUBIJFYEXXITCD-UHFFFAOYSA-N	P21917	6.229147988357856
972	OWWNOLJFXMYDST-UHFFFAOYSA-N	Q9Y5N1	8.161150909262744
973	BBHKUNBVRUJLON-KLJHTQCXSA-N	Q62053	7.619788758288394
974	WUPBILRCQRTNRF-RUZDIDTESA-N	P21452	8.309803919971486
975	RIMQNIZNDUNPQK-UHFFFAOYSA-N	P23385	8.102372908709558
976	BMXALUHUEGRRCH-JIDHJSLPSA-N	P34998	8.698970004336019
977	CAIADAUGIYOYFJ-ZOVYIVPUSA-N	P37288	8.356547323513812
978	QAVDYADXEMGPAB-UHFFFAOYSA-N	P30542	5.657577319177793
979	IVQSQRPBZRNZBV-UHFFFAOYSA-N	P21917	6.355561410532162
980	PZHSIJXZOOBNJQ-UHFFFAOYSA-N	P28335	5.008773924307505
981	WCFNSNXDLBZFFK-UHFFFAOYSA-N	P08172	5.769551078621726
982	OAJXMROTIQATDQ-UHFFFAOYSA-N	P19327	7.318758762624412
983	HKJYGPPOMQQLIZ-HZPDHXFCSA-N	P61169	7.580044251510242
984	UMEYBQLIJXNFOT-UHFFFAOYSA-N	P14842	6.29073003902417
985	PJMPHNIQZUBGLI-UHFFFAOYSA-N	P97266	8.075720713938118
986	KYKFXCDWPHLYBD-UHFFFAOYSA-N	P08482	10.387216143280265
987	FHSWVEPGYSZCOZ-UBHOSDFBSA-N	P35372	9.031517051446064
988	HXTGXYRHXAGCFP-UHFFFAOYSA-N	P21728	5.383839687152417
989	BTAVBIPIYWDCNO-UHFFFAOYSA-N	P35348	7.853871964321762
990	WTPXLBTVBOBEDI-JURIQKAMSA-N	P41143	9.00436480540245
991	WQEPZBNLBWDIRZ-OAQYLSRUSA-N	Q64264	6.279840696594043
992	RTWNSRDCEWDSJW-UHFFFAOYSA-N	P30543	6.568636235841013
993	XNWDEMWJNJVCBD-LLVKDONJSA-N	P30542	5.785156151952302
994	DVESWXHEJYNRLH-WOJBJXKFSA-N	O43613	9.221848749616356
995	FTEVEABUGCVYPW-UHFFFAOYSA-N	P35368	8.050609993355087
996	GZQMSNKBMQEZJK-OAHLLOKOSA-N	P08908	8.657577319177793
997	UZUAOFPNPRNPDQ-APDMBNHUSA-N	P08913	8.853871964321762
998	HIBLMFFZKNBKME-TZIWHRDSSA-N	P08908	9.14996674231023
999	DGXZODRYVWWLTN-UHFFFAOYSA-N	P32239	5.600153287287077
1000	UHYBYWHOEQPVCW-UHFFFAOYSA-N	P13945	6.431798275933005
1001	RVIXAJHMKWFIKC-UHFFFAOYSA-N	P08913	7.315154638355588
1002	DNZUVQAJHJARBX-UHFFFAOYSA-N	P35462	5.841637507904751
1003	NTYJRAGMLUHRNV-DZGOFYRVSA-N	P41143	8.244125144327509
1004	DARNEFFTPDYZKR-LCIZUOBNSA-N	P41145	9.309803919971486
1005	OJCRNYZGLJWTTC-IIKZURRYSA-N	P41143	8.721246399047171
1006	ZLHBKTQYJQZOKY-UHFFFAOYSA-N	P14842	10.366531544420411
1007	ZHPMYDSXGRRERG-DEOSSOPVSA-N	P41145	9.095014118900636
1008	ARRAWZMFGXGZJA-OAHLLOKOSA-N	Q9QYN8	9.188424994129406
1009	OEHRTTDNZXEQFL-ZYHUDNBSSA-N	P19327	7.387216143280264
1010	IWEYSMKGYWBMOK-UHFFFAOYSA-N	P08908	5.300075597257523
1011	USVQTDLSVBRMCR-YGPDHOBYSA-N	P33533	9.35359627377693
1012	QUSCQANKQSFCGJ-FWEHEUNISA-N	Q63931	9.1249387366083
1013	RQQOYYIPVISMHP-UHFFFAOYSA-N	Q15761	6.079354998593212
1014	HQGPRKKHKJMXJP-HXUWFJFHSA-N	P29274	7.173925197299173
1015	JHHAAVCPJVMVLF-BDQAORGHSA-N	P35368	7.958607314841775
1016	VWBOQFANCXZMAU-LOSJGSFVSA-N	P30547	7.443697499232713
1017	AVABEPDYTAZGJV-UHFFFAOYSA-N	P19327	7.130768280269024
1018	AIEPZCOPLOSUKA-QCUBGVIVSA-N	P21728	5.886056647693163
1019	XQVPPJLZOSQCEL-ZGEYVBPXSA-N	P41143	8.309803919971486
1020	KCCOADNQWWNYBT-UHFFFAOYSA-N	P14842	7.67778070526608
1021	GRLMWWLAYDWUKA-UHFFFAOYSA-N	P35348	7.400116927926312
1022	XNFVSECWXBIIOU-MOROJQBDSA-N	P28647	7.6585654754218595
1023	SFLSHLFXELFNJZ-QMMMGPOBSA-N	P25100	7.400116927926312
1024	KOCIMJYSVMTYIG-UHFFFAOYSA-N	P08908	7.275724130399211
1025	LELBMSDNPIHKPU-UHFFFAOYSA-N	Q16602	8.045757490560675
1026	VZMPXRPOYBIXJK-UHFFFAOYSA-N	P30543	7.200659450546419
1027	VSARTHVTGRSGOA-UHFFFAOYSA-N	P23944	5.520136886976903
1028	ICNBRZLPNIRJTH-UHFFFAOYSA-N	P35462	5.080033298516613
1029	AZBUIEHDNPTGAM-MQRAHMKUSA-N	P21452	8.102372908709558
1030	UKWQDLKGTSPOIS-UHFFFAOYSA-N	P48039	8.0
1031	GJQONOYIKURBSD-IYRGYZHQSA-N	P28223	7.199970640755866
1032	FZARTGVLISXYBP-VUBDRERZSA-N	P35372	5.1249387366083
1033	PMFZSFXXKBALEZ-UHFFFAOYSA-N	Q9Y5N1	7.795880017344075
1034	KMWWIPJCECUZFY-XSUJLISDSA-N	P14416	7.026419607159294
1035	ZHFGREAGGSZHIR-UHFFFAOYSA-N	P32305	8.236572006437063
1036	BYOLGTZWXRPJPY-UHFFFAOYSA-N	P14416	9.096910013008056
1037	DMTJPIHUQLTAJL-UHFFFAOYSA-N	P21452	6.901356274182943
1038	HVXSUZLOKRFHBC-KBXCAEBGSA-N	O43614	9.221848749616356
1039	DTYAFBJXWWLRMA-MWTRTKDXSA-N	P35348	7.886056647693163
1040	NNHMDUJPRLMUTO-UHFFFAOYSA-N	P30969	6.2839966563652006
1041	CWRZZSIAXKCNKX-YVMONPNESA-N	P33533	8.431798275933005
1042	UZMKDOUDIGKWHV-UHFFFAOYSA-N	P25100	6.251811972993799
1043	XESWSTANEUBVSE-QBLDGPCBSA-N	P32745	5.552841968657781
1044	BACKPKKWDGBCRT-PVHODMMVSA-N	Q01726	6.436518914605589
1045	IROYYIATGDSDTC-QSYHEVDCSA-N	P41143	8.585026652029182
1046	WDTWEKIOAKMJSH-GXSJLCMTSA-N	P28335	5.556424120249742
1047	USGMIDVIAAWQKZ-SPIKZBEKSA-N	P30969	8.795880017344075
1048	XUYRYAFLMVXIKP-UHFFFAOYSA-N	P50406	9.619788758288394
1049	BXJRBGNXZAKXLL-NIHFJDDDSA-N	P33535	7.119186407719209
1050	FVYRGRRGGSESBL-GSDHBNRESA-N	P33535	7.770830297460899
1051	ACTVOFFLDWZANE-PWIZWCRZSA-N	P28223	7.703334809738469
1052	MQNGKZXCIMDJDW-UHFFFAOYSA-N	P25099	7.379863945026242
1053	RITJZSQTXIWOPC-UHFFFAOYSA-N	P21554	5.847100403606253
1054	MHWIKAADEJCYCU-ZHRRBRCNSA-N	P07550	7.292429823902063
1055	XIHOJUYAGODVFH-VGSWGCGISA-N	P35462	6.621602099051862
1056	ZCTNRDFMOMOCAX-HSZRJFAPSA-N	Q9UKP6	7.455931955649724
1057	ZYHACJLUMNSJHB-JEWGOZGESA-N	P43115	8.0
1058	UTJBWKFHAQHTJG-KUSKTZOESA-N	P28223	5.725380380908762
1059	UJZLLTCIXYYLAN-QCUYGVNKSA-N	P29274	6.486782399932061
1060	IQLQNNIZPSPERD-UHFFFAOYSA-N	P21554	5.958607314841775
1061	IDAGPQBMNOSDQU-UHFFFAOYSA-N	P34995	6.150580586203101
1062	IOXYLQYEPCUPNE-FYYLOGMGSA-N	P28223	8.508638306165727
1063	VKHVAUKFLBBZFJ-UHFFFAOYSA-N	P34998	8.102372908709558
1064	QTBCATBNRIYMPB-UHFFFAOYSA-N	P08483	7.568636235841013
1065	DHDLGBHAWVJLTH-UHFFFAOYSA-N	P50406	8.769551078621726
1066	DUGKDCSYXCEMBF-UHFFFAOYSA-N	P08482	6.055517327849832
1067	LXEZAVXXUFARKZ-WHJRKYDLSA-N	P30518	6.7447274948966935
1068	HMBFXHIQISYDKM-RXVVDRJESA-N	P20309	6.145086977692144
1069	JIZIIPYPMGBADK-UOUIHQBBSA-N	P41144	8.920818753952375
1070	HHBOFAIEPRHUSR-HNNXBMFYSA-N	P25103	8.2839966563652
1071	SRENOBXHPKBXOL-UHFFFAOYSA-N	P35346	5.958607314841775
1072	SWOBCLGSVXXLQF-UHFFFAOYSA-N	P25101	9.366531544420411
1073	WSPOMRSOLSGNFJ-VGOFMYFVSA-N	P31388	8.508638306165727
1074	FVFGLHKVXSNGFR-UHFFFAOYSA-N	P23944	6.150580586203101
1075	WYGHIDQLPZLSFF-NLGDKJDOSA-N	Q9UKP6	7.823908740944319
1076	HQDWMIAYEGTBSF-DAJVNYJUSA-N	P18825	9.154901959985745
1077	FKOSGXMANSILLW-UHFFFAOYSA-N	P19327	9.30102999566398
1078	LBOHAHKKUIYOKB-UHFFFAOYSA-N	Q9JI35	6.356547323513812
1079	DJKJVWJQAVGLHJ-YPMHNXCESA-N	Q9Y5N1	6.0301183562535
1080	IUWDZTKHESQPPS-UHFFFAOYSA-N	P21554	7.744727494896693
1081	BAINIUMDFURPJM-UHFFFAOYSA-N	P35462	7.202732459169283
1082	ROVYURHDYDKHRR-UHFFFAOYSA-N	P21917	7.161150909262744
1083	QEKJEYIXQCJHHA-UHFFFAOYSA-N	P41143	9.102372908709558
1084	FBSHJXXGQSOOEU-AFKLWXAFSA-N	P33533	8.958607314841775
1085	HHGLCIVVJISXCA-UHFFFAOYSA-N	P30543	5.866461091629782
1086	MICIQKQOEFSTDP-UHFFFAOYSA-N	P34969	7.011441043121384
1087	ORJRYNKVKJAJPY-UHFFFAOYSA-N	P25101	8.0
1088	GXZWKZAOGQRNTL-UHFFFAOYSA-N	P08908	6.958607314841775
1089	NZFSPDVTABQASR-QGZVFWFLSA-N	P51677	9.500312917381596
1090	JDFAIQMMRYUITC-UHFFFAOYSA-N	P21554	7.218963061378868
1091	KQGTVEGNBIETMX-VMPREFPWSA-N	P35372	7.136677139879544
1092	OTCTVKIZNXONJH-UHFFFAOYSA-N	P28222	7.187086643357144
1093	OQTOMPQRGYCCES-UHFFFAOYSA-N	P28222	7.744727494896693
1094	GFBKORZTTCHDGY-UWVJOHFNSA-N	P43140	7.602059991327962
1095	PWWVAXIEGOYWEE-UHFFFAOYSA-N	P18089	7.619788758288394
1096	COUJBINMEWMUHW-UHFFFAOYSA-N	P21728	7.0655015487564325
1097	KOPJCFFPLXQVSA-RESCNRSOSA-N	P34972	8.958607314841775
1098	GFSSZVCGIUBLNI-VWLOTQADSA-N	P34969	8.0
1099	QQRZEUWHGIIAAU-UHFFFAOYSA-N	P50406	7.0
1100	VSPGHKYLTWJYMS-UHFFFAOYSA-N	Q9Y5N1	8.698970004336019
1101	ODDJYDFHXSKXHR-UHFFFAOYSA-N	P35375	5.886056647693163
1102	QCIARNIKNKKHFH-UHFFFAOYSA-N	P29276	5.268411234813262
1103	TYGIQHOMNSXFGZ-UHFFFAOYSA-N	P19327	6.97469413473523
1104	MEFQGRNJRJHFMP-UHFFFAOYSA-N	P34998	7.619788758288394
1105	RNJSIAXYCCWTCI-UHFFFAOYSA-N	P0DMS8	7.397940008672037
1106	HZRQWFQNAXXWSG-FQEVSTJZSA-N	O43614	6.903089986991944
1107	XLLMSPMZEFQVLD-LLVKDONJSA-N	Q9Y5N1	7.67778070526608
1108	MWIYTUFCPUEVBP-LOWSNRHLSA-N	Q9UKP6	8.0
1109	CMFTVUACAMQFRL-UHFFFAOYSA-N	P08909	5.511449283499556
1110	YZUCLCUYWDVLAW-LVVCFRGDSA-N	P32239	8.292429823902063
1111	NORQFMPKBRSFFC-UHFFFAOYSA-N	P14416	6.459045191073868
1112	QXWUQGUYDYIDDJ-WXSCBCFWSA-N	P21462	7.744727494896693
1113	NWEKQQYEGVHHCI-FRJWGUMJSA-N	P25099	6.730487055782084
1114	ZNVJBKVJJHNRRV-UHFFFAOYSA-N	P21917	8.173925197299173
1115	LPLQDVMVHQTAGL-UHFFFAOYSA-N	Q9QYN8	7.769551078621726
1116	ZEUITGRIYCTCEM-KRWDZBQOSA-N	P08172	5.698970004336019
1117	PSRSOPBXSWOKOB-UHFFFAOYSA-N	P34998	7.0
1118	QPBQHWRLVDNKCB-PLVMTXDNSA-N	P97266	9.3767507096021
1119	IECDJRLGTAPRLT-BTQNPOSSSA-N	P35368	6.400116927926312
1120	NUCMLSBPZAAMPG-SSEXGKCCSA-N	Q16602	6.886056647693163
1121	YCFSCWCCZHATDT-UHFFFAOYSA-N	P08908	8.0
1122	DJKCPKPJLASOTQ-WOOCHGRWSA-N	P35346	5.647817481888637
1123	KXDROGADUISDGY-UHFFFAOYSA-N	P43140	5.698970004336019
1124	MQAUVLYNYCPXHD-ICFOKQHNSA-N	Q9Y5N1	5.600153287287077
1125	NYJIUFYVDCEUIV-KRWDZBQOSA-N	P70263	7.769551078621726
1126	UHJHHXUEKLRVRI-WJUSDUBOSA-N	P08908	8.173925197299173
1127	AWYSEPZPTVMKBT-UHFFFAOYSA-N	P28223	10.045757490560677
1128	VXPJDPSEYZZZEM-GFCCVEGCSA-N	P19327	6.356547323513812
1129	BZVDQWZORRJGHQ-DFNIBXOVSA-N	P08483	7.301029995663981
1130	DVYBIZHLZSDANU-QGZVFWFLSA-N	P18089	6.424812155072339
1131	KKBPPVVSQKSKNV-AREMUKBSSA-N	P32245	8.744727494896694
1132	KLXKCCCIYMYATJ-UHFFFAOYSA-N	P08908	6.505845405981558
1133	ROSOQGNSHDTFEN-UHFFFAOYSA-N	P14842	7.570247719997592
1134	DVZAANWSOKLVBZ-UHFFFAOYSA-N	P50406	8.173925197299173
1135	ICYDCFVNJUZBHP-UHFFFAOYSA-N	P20309	7.958607314841775
1136	QTZPRMCKSZATQD-UHFFFAOYSA-N	Q2NNR5	7.221848749616356
1137	IQXCSYDWAVSEGS-FACHEWBWSA-N	P32300	6.4723700991286615
1138	JAKVDGNIPIFHSH-NLZCNWLSSA-N	P33533	5.560667306169737
1139	CJAORFIPPWIGPG-UHFFFAOYSA-N	P41143	9.309803919971486
1140	TVYGQOAGWHNVNS-UHFFFAOYSA-N	P29274	6.218963061378868
1141	FMZYTGKVWBHUEI-UHFFFAOYSA-N	P50130	6.229147988357856
1142	GJCDKKZASRZMHC-UHFFFAOYSA-N	P08908	6.3223930472795065
1143	TURPYQHVJSEIHN-BAZFYLPPSA-N	P33535	8.744727494896694
1144	ANNYTDWZCHPDFI-UHFFFAOYSA-N	P47871	6.2604276555499085
1145	KFCJVCKIWKNMNB-UHFFFAOYSA-N	P0DMS8	9.096910013008056
1146	GRMAOEIUWPBJCU-UHFFFAOYSA-N	P35462	8.18045606445813
1147	KGSZYTPYQPXIIC-UHFFFAOYSA-N	P21452	7.2003149090909
1148	RIZPYDSXCAUQAK-UHFFFAOYSA-N	P32305	9.008773924307503
1149	SOKRLRQAAJDAGB-BEFAXECRSA-N	P07550	6.642350967081533
1150	UNRHXEPDKXPRTM-ZDUSSCGKSA-N	P61169	8.232844133917819
1151	UGPGVMFORUSXDJ-UHFFFAOYSA-N	Q15761	8.05551732784983
1152	CFSCHFKQAOMNAI-HZPDHXFCSA-N	P61169	6.0
1153	HOGXFHNYQVRCAK-DRYZDSLUSA-N	P28335	6.676747899828313
1154	DUCNHKDCVVSJLG-UHFFFAOYSA-N	P35368	7.801342913045578
1155	KBVWPYDGDISCMU-UHFFFAOYSA-N	P41143	9.292429823902063
1156	GESNZTWIXMSIMZ-UHFFFAOYSA-N	P35462	7.0
1157	ZCGSTANOPYTMJD-UHFFFAOYSA-N	P34972	6.010550182333308
1158	ZCFZWLXSHRXGLG-UHFFFAOYSA-N	P14416	6.300162274132754
1159	VFPXTPUNANYVKT-UHFFFAOYSA-N	P47936	6.3979400086720375
1160	ZTLBSEDYIQXQLN-CQJMVLFOSA-N	P32239	5.835647144215563
1161	RMEDXOLNCUSCGS-UHFFFAOYSA-N	P08912	5.782252926737207
1162	RMHMFHUVIITRHF-UHFFFAOYSA-N	P08482	8.170696227168975
1163	UXFGCCXECAOESJ-PHZQMMEXSA-N	P41597	7.886056647693163
1164	IMMIYXMQLAQCFS-UHFFFAOYSA-N	Q99705	7.00436480540245
1165	NSRMSZBPAQTJBS-UHFFFAOYSA-N	Q95136	6.0
1166	FBJBOIWNNPBFCD-UHFFFAOYSA-N	Q13639	9.400116927926312
1167	PMNVTYJKRYGRPH-UHFFFAOYSA-N	P29274	6.0
1168	MUPRCNAECHSDLY-UHFFFAOYSA-N	P35462	8.537602002101044
1169	LPZQCVYGXQRQQM-HFNBOTBWSA-N	P33535	10.537602002101044
1170	AFEOXYGIEXXWKX-NRFANRHFSA-N	P97639	8.0
1171	AVBATPOOKQCBKS-UHFFFAOYSA-N	Q9Y5N1	8.381951903287908
1172	UCNUZCBZAAKMDU-VOTSOKGWSA-N	P28335	6.59176003468815
1173	JZRVULXACDFRFB-UHFFFAOYSA-N	P43220	5.041914151478915
1174	NECNAEMRXKFEII-UHFFFAOYSA-N	P34998	7.494850021680094
1175	DHKPUFSJXNHFGU-UHFFFAOYSA-N	P47936	7.1558335895498
1176	XVEJYBYRDZTECS-UHFFFAOYSA-N	P30542	7.346787486224656
1177	CLZKGXPLDDUCQZ-RNFRBKRXSA-N	P41595	6.586700235918748
1178	YYGPGGFPRRXHSI-GIZYTINFSA-N	P33535	9.327902142064282
1179	ZYUVIRYBRCERLS-UHFFFAOYSA-N	P50406	6.578396073130169
1180	ZIKVIXWYHQYBEP-NDEPHWFRSA-N	P46663	8.397940008672037
1181	NLKZUPMRVTXOQH-UHFFFAOYSA-N	P21554	7.468521082957745
1182	PJDIIZOQXMDDPU-WIOAZZGGSA-N	P35462	7.309803919971486
1183	KAYSNOPBUSXWOH-SVBPBHIXSA-N	P33535	6.684029654543083
1184	AYYCFGDXLUPJAQ-UHFFFAOYSA-N	P14416	7.853871964321762
1185	RUQHAQGFUDJVGX-RFXZSQAESA-N	P41595	5.6777807052660805
1186	IEMOENSJCRZHOW-UHFFFAOYSA-N	P35346	6.598599459218456
1187	UTOYDNPOAJAXFI-LJQANCHMSA-N	Q9QYN8	8.698970004336019
1188	WQMCVZIZCXEJMB-GJZGRUSLSA-N	P35372	7.075720713938118
1189	NVEMUJANQDPDSC-DHUJRADRSA-N	P07550	8.083546051450075
1190	SGVJKODGLNRNLW-UHFFFAOYSA-N	P41595	7.585026652029182
1191	MKIZKMFJTXEUHC-UHFFFAOYSA-N	P18089	5.431798275933005
1192	ARDRZCADVURIHZ-OAQYLSRUSA-N	Q9Y5N1	7.798602875679548
1193	XBRGEODPHAXHBK-UHFFFAOYSA-N	P35348	7.309803919971486
1194	WJLQHAGLYICAJM-CQSZACIVSA-N	P19327	8.080921907623926
1195	YQJWOSTYLHWUIF-UHFFFAOYSA-N	P29275	7.4089353929735005
1196	MMNXTTQJJITNJJ-UHFFFAOYSA-N	P20288	7.376750709602099
1197	ROETYKQAPNITRN-GAOIYXDDSA-N	P21452	9.30102999566398
1198	WFMXGGGKNJIUGJ-UHFFFAOYSA-N	P34969	5.700057099977233
1199	JOMRBIAUJPLIIS-UHFFFAOYSA-N	P07550	6.651695136951839
1200	HDLYYESDVJLDCB-UHFFFAOYSA-N	P29275	7.958607314841775
1201	PEALWHNJZNZNMZ-LLVKDONJSA-N	P35462	5.838631997765025
1202	BMHJQSIHJVFMKF-UHFFFAOYSA-N	P0DMS8	7.67778070526608
1203	PHVGLTMQBUFIQQ-UHFFFAOYSA-N	P50406	6.628009088535085
1204	BFWOLIYIVGMNHK-HIGHGGLBSA-N	Q14416	8.267606240177031
1205	GILFIXAIAPMQCS-UHFFFAOYSA-N	P28223	9.366531544420411
1206	UVOXCNCVSFLEPX-ABLWVSNPSA-N	P08908	8.522878745280337
1207	BHIAJFATFHBQKD-UHFFFAOYSA-N	Q13639	9.801342913045575
1208	BTXYSVCTMDAUJN-QHCPKHFHSA-N	P25021	6.136677139879544
1209	PKOIYURUOMCFSD-UHFFFAOYSA-N	P35348	9.096910013008056
1210	OOCYDHRUXZVRQG-UHFFFAOYSA-N	P50407	5.720105019988362
1211	LEEDRVGVQYVFHX-UHFFFAOYSA-N	P50406	8.67778070526608
1212	SANDEZFLUQQASO-UHFFFAOYSA-N	P41145	8.853871964321762
1213	DOGRJCWJIDMQQB-BFVDCFMLSA-N	P50406	8.387216143280265
1214	DDXKWMJFZQQOPD-UHFFFAOYSA-N	P08483	5.590066876668706
1215	YQNZUKAKYJMEFE-LMDOGRNLSA-N	P41145	6.288192770958809
1216	BIEVVYOAIBNIOD-UHFFFAOYSA-N	P41146	8.698970004336019
1217	CBEQULMOCCWAQT-UHFFFAOYSA-N	P35367	8.958607314841775
1218	NPGABYHTDVGGJK-UHFFFAOYSA-N	P41145	9.053056729302174
1219	CCPMQKTWRHKRNX-UHFFFAOYSA-N	P19327	9.431798275933003
1220	GTZZJXACLAMRNF-OOGIKFLQSA-N	P33535	5.886056647693163
1221	GVEDWYJBOAYFLH-UHFFFAOYSA-N	P43140	6.318758762624412
1222	XAZHRVUTEATTIV-IMIIHFCZSA-N	P30542	5.450016388840311
1223	FAXDKDSDNWXAIS-NASUQTAISA-N	P41595	5.90031935889075
1224	VBCZHLDOYLCXOK-XMMPIXPASA-N	P41143	5.0
1225	WAOQRZQZZCJCEO-UHFFFAOYSA-N	P29275	6.474955192963154
1226	UJXPNHJXBUDOGG-CRICUBBOSA-N	P30518	6.97061622231479
1227	OZOXDTUEGQWADF-RVLOQZQWSA-N	P21452	9.600326278518962
1228	SLVQVLBQVHBUSY-UHFFFAOYSA-N	P61169	8.0
1229	ITZBNMYCADUWJP-UHFFFAOYSA-N	P51677	6.400116927926312
1230	NQTJTVQCLHETBE-UHFFFAOYSA-N	P30557	8.366531544420413
1231	XAJGBUZQZJQFDK-HJOGWXRNSA-N	P33533	7.481486060122113
1232	FZQBZRYTXUBBLO-AXYPVASZSA-N	P28190	7.455311977697322
1233	REAWCTOZHAQDRA-UHFFFAOYSA-N	P0DMS8	5.496209316942819
1234	QCFZUTYIUYQTPW-JOCHJYFZSA-N	P25021	5.61475131759678
1235	MROIMDQJEATEJZ-UHFFFAOYSA-N	P30874	5.376750709602099
1236	IMCPEGAWOYJDMH-UHFFFAOYSA-N	P61169	7.080398976215889
1237	HCLZCRVBUJUVCP-UHFFFAOYSA-N	Q13639	8.301029995663981
1238	WFSIPPRGSJMRMA-UHFFFAOYSA-N	P21554	5.208800753501125
1239	AOAFAFLOTNULTE-UHFFFAOYSA-N	P50406	7.552841968657781
1240	MQEQMQDFRYVBCZ-FYYLOGMGSA-N	P13945	6.055517327849832
1241	YNYKGQQIUNZMTE-UHFFFAOYSA-N	P14842	6.237696636712232
1242	GSZLRKKRTKNCQK-UHFFFAOYSA-N	P35353	6.653647025549361
1243	YYFNNPXWRXQUPR-JVXNRYDGSA-N	Q13639	5.718966632752273
1244	VMZGEVKTRJHXRF-ZYQPZWKOSA-N	P41145	8.086186147616283
1245	UTXUNQJCIJXTTP-WMJDRJGJSA-N	P30874	6.0
1246	KMYAVJPUJOQVQY-QHCPKHFHSA-N	Q9H244	9.0
1247	NNDITEWNUACASZ-UHFFFAOYSA-N	P47900	5.346787486224656
1248	IJPGGHONVGTCOX-UHFFFAOYSA-N	P35462	7.601192269796735
1249	MRYWDVLOYWQXCU-KRWDZBQOSA-N	P08908	6.184090349113226
1250	FFTBXBGJNXJGQT-NVSKSXHLSA-N	P35372	8.236572006437063
1251	AOYBULVQHCLRGS-VATRIRCNSA-N	P08173	7.036212172654444
1252	ATGORNGJKHFGTD-ZONZVBGPSA-N	P30559	8.795880017344075
1253	LUZRJRNZXALNLM-YCFDMHLDSA-N	P28564	8.431798275933005
1254	NKLCOMWMFXMEHP-RUZDIDTESA-N	P32245	6.3872161432802645
1255	CROGQCMVECQNQB-NDEPHWFRSA-N	Q63384	6.27083521030723
1256	FWRAPQVKJFNVCO-MRXNPFEDSA-N	Q9Y5N1	9.204119982655923
1257	PXNKQTUHMXGJKC-JIXNVYISSA-N	P42866	8.397940008672037
1258	ZFJADALXDHVCHZ-UHFFFAOYSA-N	P47898	6.189095719331299
1259	JHISKEZJFUUGOR-UHFFFAOYSA-N	Q13639	8.301029995663981
1260	UAHFGYDRQSXQEB-LEBBXHLNSA-N	P33032	8.619788758288394
1261	CLRNGUTYLHJBAW-CQSZACIVSA-N	Q9Y5N1	10.30102999566398
1262	PZMQLIASRUDGIO-UHFFFAOYSA-N	P51686	7.795880017344075
1263	LIHBEDGPTZLMMR-UHFFFAOYSA-N	P14416	7.422508200162775
1264	BPTUUGKAWBQQFL-UHFFFAOYSA-N	P19327	7.920818753952375
1265	QBBJSFUFEUXTNU-UHFFFAOYSA-N	P34998	9.0
1266	KRSDSGUJIIYWTO-NBCVKUGOSA-N	P0DMS8	6.605548319173784
1267	KZQZXGOXGSLNTB-UHFFFAOYSA-N	P41146	8.397940008672037
1268	PEXVJRSYTQCVFU-UHFFFAOYSA-N	P51685	7.1487416512809245
1269	MJFFSDYJUCUECB-UHFFFAOYSA-N	Q62463	6.6777807052660805
1270	TUVLNWRHXNOMHI-WZBKCRCSSA-N	P32245	7.1938200260161125
1271	ZKRCVUKXMGVTGN-PVVLJIKZSA-N	P41145	7.221848749616356
1272	YZQOOIBEGBPDFU-UHFFFAOYSA-N	Q9JI35	8.0
1273	HATAELBMIJKIHX-UHFFFAOYSA-N	P08173	7.82102305270683
1274	OXANEHULCAYVJH-CMTIAEDTSA-N	O43193	5.710857164067667
1275	RHQTZFHLUARZTD-UHFFFAOYSA-N	P42866	8.161150909262744
1276	KQRPGAPKPDRHKS-UHFFFAOYSA-N	P49146	5.50003813440381
1277	VVOKUTLMKHSKLC-UHFFFAOYSA-N	P34998	7.823908740944319
1278	KKLJGAZXRLWHMB-UFYCRDLUSA-N	P33535	7.335828294638069
1279	XYYAWEJOUNEPTR-UHFFFAOYSA-N	P41595	7.017728766960432
1280	SDSOUSANKZZJNT-YJBOKZPZSA-N	P61169	6.346787486224656
1281	ARWONURFSGKTJW-UHFFFAOYSA-N	P21918	5.754981129262247
1282	ZEBYAUVRHKMQPR-UHFFFAOYSA-N	P0DMS8	5.866461091629782
1283	GJSURZIOUXUGAL-UHFFFAOYSA-N	P23944	6.903089986991944
1284	KFHNNYVUTJMSFH-JTWWZTCWSA-N	P25099	6.61261017366127
1285	LSMMQGJPNNFZFL-UHFFFAOYSA-N	P08912	5.510041520575165
1286	FDGNQWITRXOPIF-UHFFFAOYSA-N	P14416	7.154901959985743
1287	ZEAPGLAZVMAAGJ-VUOHQMJNSA-N	P35372	8.823908740944319
1288	WBBAPMUEBOCQHN-UHFFFAOYSA-N	P35368	6.82102305270683
1289	LNJHASBKWJLOSC-VJUNHVAPSA-N	P35372	7.142667503568732
1290	PWANAKRSKQRVSS-QKZATRHHSA-N	P28335	6.292004253577071
1291	RQYQDVZKXQROMJ-UHFFFAOYSA-N	P41143	7.926281649653878
1292	DOSSCQWVJFOSEF-UHFFFAOYSA-N	P29275	6.320118057887138
1293	XKHPZYLJQATCTJ-UHFFFAOYSA-N	P19327	8.09151498112135
1294	HMXXUZGCGZJBKC-UHFFFAOYSA-N	P19327	5.550059011226662
1295	YTNBKHZLNOMKDO-UHFFFAOYSA-N	P25099	7.387216143280264
1296	HMIFUZVHRKEKBL-UHFFFAOYSA-N	Q9Y5N1	6.476253533188435
1297	OTZRAYGBFWZKMX-FRFVZSDQSA-N	Q15722	5.6252516539898965
1298	GGAIVSAQAFIFDX-UHFFFAOYSA-N	P34998	8.522878745280337
1299	VBVQALLSEUJYOK-UHFFFAOYSA-N	P41595	8.0
1300	QPUHOBHTIWPMCU-UHFFFAOYSA-N	P34998	6.657577319177793
1301	IZLWIMJQGROQDC-OJZPPULMSA-N	P21452	7.853871964321762
1302	ANLGHWMSNKUOET-NVMQTXNBSA-N	P30542	7.25649023527157
1303	RUCVLTFMJJZXOA-UHFFFAOYSA-N	P35462	6.494850021680094
1304	XNHSIZYARJUIGK-GUNYCOBFSA-N	P47211	9.585026652029182
1305	FFEQWDXRKVWQPI-CMOCDZPBSA-N	P32300	6.923541612287848
1306	MFLCCPMKMSCQMJ-UHFFFAOYSA-N	P34998	8.301029995663981
1307	HUAYFBQUMUPHRC-UHFFFAOYSA-N	P08482	7.2003149090909
1308	QMAORUZVLVMNEI-DAPPQGSGSA-N	P28335	6.334419008982047
1309	ZTQFWIHDGMZBBP-IBGZPJMESA-N	P30557	5.494850021680094
1310	JMFDAPXKXHNPIL-UHBUPIKASA-N	P41968	9.017728766960431
1311	ATIJQZLSMDZBIR-UHFFFAOYSA-N	P35368	6.657577319177793
1312	OWMCDZATZMOWJW-UHFFFAOYSA-N	P30542	6.519993057042849
1313	GBQKSTSSOVRZFN-UHFFFAOYSA-N	P34972	7.602059991327962
1314	PUNPVQHDYGWYHY-UHFFFAOYSA-N	Q62053	6.346787486224656
1315	RTGAWASZLVQIDL-UHFFFAOYSA-N	P31424	8.301029995663981
1316	RVJANINATMRKID-UHFFFAOYSA-N	P14842	6.815308569182402
1317	STYIVYLBQBQQFY-UHFFFAOYSA-N	Q15761	8.200659450546418
1318	WUJOWMFJRDCSTK-UHFFFAOYSA-N	P29274	9.30102999566398
1319	NJPWXCCVGLUPFM-QGZVFWFLSA-N	Q9QYN8	9.031517051446064
1320	GMYCUSSSPSCOHJ-HLXQIYJLSA-N	P30542	5.8996294548824375
1321	BRBZLKKWMHCRNZ-UHFFFAOYSA-N	P19327	7.221848749616356
1322	VAIWDACCTULQEF-AREMUKBSSA-N	P21452	8.698970004336019
1323	JZCWPRMKQDJDBN-UHFFFAOYSA-N	P32240	6.721246399047171
1324	QURAQIGQNZYJHP-UHFFFAOYSA-N	P41145	8.229147988357855
1325	DIXICAHJOXMZSL-UHFFFAOYSA-N	P28223	5.481486060122113
1326	CCOQWVUQXNRKKP-PSASIEDQSA-N	Q9Y5N1	5.660151216962363
1327	KMFDXNUGIFDFHQ-LJQANCHMSA-N	Q9Y5N1	6.400116927926312
1328	VLUZXILOPLVBGT-UHFFFAOYSA-N	P08908	7.508638306165727
1329	OOEUHRGMLFVKQO-UHFFFAOYSA-N	P21917	9.292429823902063
1330	GCUVZFXQQBLWJG-CKUVSZACSA-N	P32745	7.275724130399211
1331	NFIZFYLBFFIDLR-UHFFFAOYSA-N	P08908	7.026872146400302
1332	LWUHQVZWIKZZFZ-MYIOLCAUSA-N	P61169	5.97061622231479
1333	LVVBVRIOZJNFCS-UHFFFAOYSA-N	P49682	5.3872161432802645
1334	VYGKEOJOVOFPGO-IPUKQOHHSA-N	P41143	7.744727494896693
1335	PBLLZSMBTAPYBH-MHZLTWQESA-N	P14416	6.3979400086720375
1336	OVSQVDMCBVZWGM-DHALZPNHSA-N	P18825	5.391153177673589
1337	BBNRKSPDJHJZHA-UHFFFAOYSA-N	P21451	5.698970004336019
1338	DZKGMYCNIICGIS-UHFFFAOYSA-N	P52702	6.7544873321858505
1339	CTLFZKBHJPSVMV-SHARSMKWSA-N	P41145	6.958607314841775
1340	HTWFXPCUFWKXOP-CYBMUJFWSA-N	P08908	8.200659450546418
1341	WBTKINCCINTBEY-KFZUGWGMSA-N	P21452	9.096910013008056
1342	WYWNEDARFVJQSG-UHFFFAOYSA-N	P34969	5.90031935889075
1343	YLZDMOSAEQTTBH-UHFFFAOYSA-N	Q9H3N8	7.047207556955908
1344	SOZFXTLKGLGATP-UBEDBUPSSA-N	P29274	6.920818753952375
1345	LRWSFOSWNAQHHW-UHFFFAOYSA-N	P34969	8.096910013008056
1346	GUQSGMLUEQYSIK-UHFFFAOYSA-N	P32245	5.031517051446065
1347	SJSQVUBCTSCTIM-UHFFFAOYSA-N	P14416	7.8696662315049934
1348	LVHAYRSOCMMKEC-UHFFFAOYSA-N	P49286	9.0
1349	RQCIXSIWGGVIAE-IYBDPMFKSA-N	O43614	7.853871964321762
1350	VOBKLOJXJBMNQG-DEOSSOPVSA-N	P33533	7.920818753952375
1351	KPJGABLCRGWDRB-UHFFFAOYSA-N	P0DMS8	5.576754126063192
1352	KVCSJPATKXABRQ-UHFFFAOYSA-N	Q62758	9.623423042943488
1353	MLMPITXUNSOGFE-UHFFFAOYSA-N	P14416	6.987162775294828
1354	KFDKBBUHAFDJFS-UHFFFAOYSA-N	P21554	5.943857737940948
1355	PJBFVWGQFLYWCB-UHFFFAOYSA-N	P0DMS8	5.357535479757878
1356	CPNNNLVYEXESBV-UHFFFAOYSA-N	P35408	5.769551078621726
1357	GEZGMQPNQJTYSI-MOPGFXCFSA-N	Q99705	7.431798275933005
1358	UXDSQRDGBDALMX-UHFFFAOYSA-N	P08908	6.795880017344075
1359	DWDIQEPGVYBABO-OFNKIYASSA-N	P14416	6.210066919068249
1360	LXFIHJWTYGZELH-BVZFJXPGSA-N	P34972	5.851705902565255
1361	ZOXIJGNVMSVOEF-UHFFFAOYSA-N	P14842	6.910094888560602
1362	DGENZVKCTGIDRZ-UHFFFAOYSA-N	P43115	6.400116927926312
1363	LGQDRXMJPKYZFZ-UHFFFAOYSA-N	P35348	8.207608310501746
1364	GUGIJIRBKATBAC-NDEPHWFRSA-N	Q9H244	8.229147988357855
1365	DBWQRFKXNBVPGA-UHFFFAOYSA-N	P29275	8.259637310505756
1366	IORPOFJLSIHJOG-UHFFFAOYSA-N	P46616	5.221848749616356
1367	XYWCAOFTBSFDJW-UHFFFAOYSA-N	P14416	7.0
1368	JMJJALVWBXMBRZ-QFIPXVFZSA-N	P43119	5.958607314841775
1369	TVRZRERPNYESQK-UHFFFAOYSA-N	P34998	8.040958607678906
1370	LFBRGRYXSNFOQV-UHFFFAOYSA-N	P29274	7.214670164989233
1371	BVKKVAJCVCQCFL-UHFFFAOYSA-N	Q13639	8.102372908709558
1372	VZIPEFHBXCQMEJ-UHFFFAOYSA-N	P41146	8.167491087293763
1373	MGMAOCQBXYAIAL-UHFFFAOYSA-N	P19327	7.602059991327962
1374	GVPVGDSXVWSVRJ-IDYPCJJGSA-N	P41968	6.58838029403677
1375	JIVZKJJQOZQXQB-UHFFFAOYSA-N	P18089	5.50003813440381
1376	GNOWSJYOGJOBFL-SNYIIPAISA-N	P41143	7.040958607678906
1377	KQKAKONSXJYMCD-UHFFFAOYSA-N	P14416	7.1938200260161125
1378	HDPKXGPZKXRUAV-ZWKOTPCHSA-N	P35348	7.590066876668706
1379	SCVHFRLUNIOSGI-UHFFFAOYSA-N	P0DMS8	5.886056647693163
1380	YNUUJSAVGPCWBG-HQJQHLMTSA-N	P18901	6.777283528852417
1381	GPICSZOLXGYSHL-VWLOTQADSA-N	P14416	6.614393726401688
1382	GNCBACBBVLPOJV-ARNLJNQMSA-N	P32245	6.236572006437063
1383	BGDWLXHOUQZPOK-UKRRQHHQSA-N	P14416	6.400116927926312
1384	VREFGVBLTWBCJP-UHFFFAOYSA-N	Q9Z0U4	8.275724130399212
1385	QRXMVMCRSAGBBI-XCWJXAQQSA-N	Q92847	6.585026652029182
1386	YNNUOGCRGJUGPM-UBFVSLLYSA-N	P42866	7.696803942579511
1387	CDLTZBNPLAYVJT-UHFFFAOYSA-N	P28335	7.5003129173815966
1388	JWLJBTDXCBIGBW-UHFFFAOYSA-O	P18825	8.221848749616356
1389	GORHDCZLLBWZAU-UHFFFAOYSA-N	P14416	6.852323675758901
1390	ABVGWLAAGJYZDT-UHFFFAOYSA-N	P08482	7.113509274827518
1391	WTRLYZUEDFZGKI-UHFFFAOYSA-N	P08172	8.853871964321762
1392	GMHSPIYMTPCTQP-UHFFFAOYSA-N	Q99705	7.244125144327507
1393	JVPGVILOMSPMMY-HXUWFJFHSA-N	P43116	5.036212172654444
1394	FZIIBLBHXXRTMG-RAOGCBAWSA-N	P35367	5.624153563690844
1395	JIFNMQWJVMHZSY-UHFFFAOYSA-N	P32239	6.310247303860844
1396	JEYKBVBGFCMXAB-MRXNPFEDSA-N	P28222	7.823908740944319
1397	QSAVEGSLJISCDF-UHFFFAOYSA-N	P17200	6.370590400897281
1398	DSKXSKYPLRUWNI-XISDYZNSSA-N	P30411	8.036212172654444
1399	ATNWURROUOXVHM-UHFFFAOYSA-N	P29274	6.522878745280337
1400	OBGSISHOOKNBRI-UHFFFAOYSA-N	P28221	5.756961951313706
1401	VKRAXSZEDRWLAG-SJKOYZFVSA-N	P34969	7.522878745280337
1402	RTKDBEOSPDFLGD-KRWDZBQOSA-N	P28564	6.560667306169737
1403	KRMPDMJUDCQCAJ-FGZHOGPDSA-N	P28223	7.326979092871104
1404	IJFIVCWBEUIUED-LEWJYISDSA-N	P41146	7.366531544420414
1405	XESHLCLROHUHDE-IWCJZZDYSA-N	P29274	7.308476477831846
1406	DNQSBNFCLWHHHQ-UHFFFAOYSA-N	P30543	6.195860567664649
1407	ADQOQGKIFXKTKW-UHFFFAOYSA-N	P19327	6.167491087293763
1408	RYRUUOFCTXRLPJ-UHFFFAOYSA-N	P14842	8.958607314841775
1409	DQDVLSZRPPRPHE-UHFFFAOYSA-N	Q13639	8.154901959985743
1410	OHPCANLMUJRLSF-GOWLZWIFSA-N	P33535	6.892790030352131
1411	CRNZBMDVSSPQJI-DPHITLOKSA-N	P30543	5.129596094720973
1412	JIZIIPYPMGBADK-UOUIHQBBSA-N	P33535	9.920818753952377
1413	UIAOKSZMJZKWSO-MRVPVSSYSA-N	P0DMS8	5.943095148663527
1414	WLHRCQLHMHKOKG-JOCHJYFZSA-N	P35367	7.200659450546419
1415	CFDDZCGRTZNYRJ-UHFFFAOYSA-N	P25099	8.050609993355087
1416	FSKMJUWPFLDDRS-BYMDKACISA-N	P25099	7.653647025549361
1417	QZAYGJVTTNCVMB-UHFFFAOYSA-N	P19020	5.6311554931741785
1418	QKJBJWSJKXMAOF-UHFFFAOYSA-N	P08908	6.428291168191312
1419	YSVHPACWAGFQQP-UHFFFAOYSA-N	P41597	7.400116927926312
1420	QQBDSEFHSAPSIE-UHFFFAOYSA-N	P19327	6.698970004336019
1421	ANKIQEZFSWFNLV-UHFFFAOYSA-N	Q99705	6.761953896871205
1422	SZHYFFNKNVXBGX-UHFFFAOYSA-N	Q9H3N8	5.294392836595395
1423	BLTJGVWWJCNJJL-UHFFFAOYSA-N	Q9Y5N1	8.698970004336019
1424	GFBKORZTTCHDGY-UHFFFAOYSA-N	P14416	9.346787486224656
1425	LVJZGUGUGLKALQ-UHFFFAOYSA-N	P30543	5.270025714300444
1426	ZSAJKFANKIXZJV-UHFFFAOYSA-N	Q2NNR5	8.045757490560675
1427	RKVXWSWFIMOEOF-UHFFFAOYSA-N	P21556	8.301029995663981
1428	KTWHHFUQOHNBFT-UHFFFAOYSA-N	P19327	6.910094888560602
1429	AIXAANGOTKPUOY-UHFFFAOYSA-N	P10980	5.935542010773082
1430	OHPJDSWSJSWBHQ-HXUWFJFHSA-N	Q9Y5N1	8.455931955649724
1431	DYCKCLZHSRKOSL-UHFFFAOYSA-N	P14416	5.838631997765025
1432	ZDQCZUNCBWFZGJ-UHFFFAOYSA-N	P35462	7.95663772197887
1433	UUQTXJMGYQWWJC-RQOYOAKWSA-N	P11229	7.187086643357144
1434	LMMWPOUOKPRTGA-MRXNPFEDSA-N	P19327	7.602059991327962
1435	ISNMLOJARGEFLK-BQVMBELUSA-N	P30542	7.568636235841013
1436	QSMMSROGHQAUSB-UHFFFAOYSA-N	Q2KIP6	6.8297382846050425
1437	FYDMSCKJDXXIOE-UHFFFAOYSA-N	P47936	8.292429823902063
1438	REZQZAZCKDRFIJ-UHFFFAOYSA-N	Q9NPC1	6.809668301829708
1439	UFWIBTONFRDIAS-UHFFFAOYSA-N	Q01338	8.068033885271827
1440	RQPHVQRRFIQPNU-PBEPXJRFSA-N	P08172	5.930146978886375
1441	QUSHWYMMZWAFBH-UHFFFAOYSA-N	P61169	7.040958607678906
1442	YAYWDFOWCWBWEH-OYYDMNGWSA-N	P31391	6.0
1443	ICPZFNKFNRZFTD-UHFFFAOYSA-N	P08908	6.756961951313706
1444	OZAXJINUJRJQJM-UHFFFAOYSA-N	P28223	6.313363730737707
1445	ZRMGUNICQNAYMW-UHFFFAOYSA-N	P34969	6.308034897232639
1446	BUYDDOSUPDRQLT-UHFFFAOYSA-N	P08909	7.243744351245766
1447	JPWWLARJGBYSLT-UHFFFAOYSA-N	P25099	6.199282921717615
1448	OFYJBLBCZNRWLC-DLUDVSRJSA-N	Q2NNR5	9.397940008672036
1449	LDJSYAUKRKXILX-FYYLOGMGSA-N	Q16602	7.958607314841775
1450	NECJLZZADVMMRV-KHSUDJFRSA-N	P35372	5.3872161432802645
1451	JNDQWNMDDVQDNC-CMXBXVFLSA-M	P08912	9.39040559077478
1452	JVUDMRCWRBXJRH-UHFFFAOYSA-N	P30874	5.698970004336019
1453	WNSSKIBDALBFGI-UHFFFAOYSA-N	P28221	9.199970640755868
1454	SRKXXCTZUIJARI-JLPGSUDCSA-N	P37288	7.397940008672037
1455	GMNFDNPPNBCUPK-UHFFFAOYSA-N	P21554	8.113509274827518
1456	IDXQXXMUKWSUCZ-UHFFFAOYSA-N	P41145	7.318758762624412
1457	OSJZLDGTMVBIRV-UHFFFAOYSA-N	P08913	8.920818753952375
1458	JBHLYIVFFLNISJ-UHFFFAOYSA-N	P08482	5.200039472594017
1459	TWBRLXCGQXCXSU-HCHGDIHTSA-N	P25929	6.853871964321762
1460	CDLAPAAACNSKLQ-WYMJOSIYSA-N	P35372	9.585026652029182
1461	GZBNSNLOUUIGBF-UHFFFAOYSA-N	P21554	6.621602099051862
1462	PQLXTCLNHHSTKI-FGMXRGEYSA-N	P35372	7.823908740944319
1463	VWEJBAKURZCAIU-SSEXGKCCSA-N	P25929	6.443697499232713
1464	PTOJVMZPWPAXER-VFJVYMGBSA-N	P43088	7.100179497572904
1465	YNNNCAAPQRZSHQ-UHFFFAOYSA-N	P30542	6.366531544420414
1466	FDOSHTFSNUWZRF-UHFFFAOYSA-N	P29275	8.455931955649724
1467	RITZJRAUYHPYLW-UHFFFAOYSA-N	P35462	7.600326278518962
1468	KENVEDVQQZAGDU-UHFFFAOYSA-N	Q9Y5N1	8.494850021680094
1469	GOLXYWIDKOWDCQ-HYJYBNJOSA-N	P33533	7.101274818410507
1470	UVFIYINSVIEJKT-UHFFFAOYSA-N	P35367	5.400007822415902
1471	NVIPLOWTLXCBSA-UHFFFAOYSA-N	P29274	6.698970004336019
1472	JZKZQHCZPOYVJT-GPBMLUTFSA-N	P97266	9.638272163982409
1473	OHSUGNFHIZEZPW-OAHLLOKOSA-N	P21554	7.161150909262744
1474	NTRYGIZSQHIHMD-UHFFFAOYSA-N	P35462	7.1487416512809245
1475	XATNEAMXYXBFBX-HJGLZJKISA-N	P32300	9.504455662453552
1476	WFASZPBKHLDUHV-HXUWFJFHSA-N	P30560	6.5003129173815966
1477	KEKAMKGLDCNNBK-UHFFFAOYSA-N	P29274	6.425968732272281
1478	OFHKDLYFKPBXER-UHFFFAOYSA-N	P29274	7.552841968657781
1479	WDFMDNUTOSLOPW-UHFFFAOYSA-N	P28223	5.840132152907433
1480	KYIYAJAPKLUBQX-UHFFFAOYSA-N	P20309	6.400116927926312
1481	ITWAGJLCOSNGAP-UPRLRBBYSA-N	O43193	5.217240807376003
1482	LLCDNEZIGKXTHL-UHFFFAOYSA-N	P61169	7.061480274823508
1483	NMPBLSGROAKOMM-HHHXNRCGSA-N	Q9UKP6	7.744727494896693
1484	QWVSEPFYQZBQPE-SFHVURJKSA-N	P61169	6.508638306165727
1485	UJWPZUNWIBBJTP-UHFFFAOYSA-N	Q9H3N8	5.130005999878258
1486	FKKPXTRMLVLGJG-JOCHJYFZSA-N	P35348	9.397940008672036
1487	ZTJTUFWQZLVAEU-UHFFFAOYSA-N	P41144	6.1700533040583645
1488	MDNMVLSUAGMWOK-UHFFFAOYSA-N	P21554	6.345823458122039
1489	WCUAFHYQNZBNRN-UHFFFAOYSA-N	P35367	5.862013267276469
1490	NXNFEHLJVCONQK-WLHGVMLRSA-N	P34969	8.060480747381382
1491	GHWMIFALBUZXQR-UHFFFAOYSA-N	P21554	6.692503962086787
1492	IMICWWRDHASRGJ-UHFFFAOYSA-N	P28223	5.6307841425898575
1493	QMNBRYSQAGUIKX-UHFFFAOYSA-N	Q9H3N8	7.580044251510242
1494	PAKGZTFXDAABCL-LSLKUGRBSA-N	P34972	8.096910013008056
1495	HJNMOCAMMZEOBF-UHFFFAOYSA-N	P14842	9.468521082957745
1496	GMJXFEMNNKZIHB-UHFFFAOYSA-N	P08908	8.301029995663981
1497	IMNHXHGQBWALSD-UHFFFAOYSA-N	P30542	6.610833915635467
1498	BMOOSZNCYAPHJA-GAJHUEQPSA-N	O43613	8.522878745280337
1499	WSKCJGRELCVAAA-UHFFFAOYSA-N	P29275	7.291154361951821
1500	MUNVDVWWEQGHID-NLJXWPIHSA-N	P0DMS8	7.443697499232713
1501	UBEFEBGEUSHFSH-UHFFFAOYSA-N	P50406	6.876148359032914
1502	LRMWMKQIJLOEPF-PGRDOPGGSA-N	P14416	5.890084136976207
1503	XSIRNWJXBZIYEQ-PBHICJAKSA-N	P08172	5.920818753952375
1504	SLVMESMUVMCQIY-UHFFFAOYSA-N	P61169	8.190440285364732
1505	MDRAJBLIYXCTEC-BTSHEXGNSA-N	P43115	7.744727494896693
1506	LJWJIAGUUHPNOE-DEOSSOPVSA-N	P41145	7.107905397309519
1507	HHHGGOMKUAYOJZ-HHHXNRCGSA-N	P32245	8.119186407719209
1508	YFEFMSMEIWBCRN-CLLGMEHYSA-N	P33533	8.065501548756432
1509	RJCYHSVPFFEYKA-HXUWFJFHSA-N	P21728	7.508638306165727
1510	ILABPHCYHIWJGY-UHFFFAOYSA-N	P08908	6.913640169325252
1511	XDFYGPLODKCKKF-PUHKGKSESA-N	P30874	7.443697499232713
1512	YVWGGGGMRDLOGA-GOSISDBHSA-N	P14416	5.800244822746525
1513	QZUDBNBUXVUHMW-UHFFFAOYSA-N	P21728	6.891096872332687
1514	ZRVXKIGWMZOKNP-NLJXWPIHSA-N	P0DMS8	7.549750891680639
1515	LQQIVYSCPWCSSD-QHCPKHFHSA-N	P10980	8.968591535748375
1516	HUDZJSDQTAGUIZ-UHFFFAOYSA-N	P08908	8.167491087293763
1517	LZPZPHGJDAGEJZ-AKAIJSEGSA-N	P29274	6.537602002101044
1518	OJFKDXVECGWNTB-UHFFFAOYSA-N	Q9Y5N1	7.886056647693163
1519	JANNWATVAWEGEY-DQEYMECFSA-N	P41145	8.795880017344075
1520	YLJREFDVOIBQDA-UHFFFAOYSA-N	P34972	6.0
1521	KNMJAZUTBMPTPA-UHFFFAOYSA-N	P35367	6.790484985457369
1522	MWLQXCNQYZZYIY-FKCQOYNMSA-N	Q99705	8.267606240177031
1523	VERXBCYVZFLZNT-UHFFFAOYSA-N	P43220	5.302770657240282
1524	GUGOEEXESWIERI-UHFFFAOYSA-N	P28223	7.136677139879544
1525	KUJVZIZZBPNWDC-UHFFFAOYSA-N	P0DMS8	5.481486060122113
1526	LQZHSSVWXFJEPH-LADGPHEKSA-N	P34998	6.669586226650809
1527	NHTUEHUHBYQRRF-UHFFFAOYSA-N	P34972	7.958607314841775
1528	KLXKCCCIYMYATJ-UHFFFAOYSA-N	P35462	6.669586226650809
1529	UYLBNFAFIUFFNL-UHFFFAOYSA-N	P50406	7.00436480540245
1530	FXTBDJZGDJJCQU-UHFFFAOYSA-N	P18901	5.280378727659639
1531	JJZYAKKNEYIADW-UHFFFAOYSA-N	P29274	7.251811972993799
1532	GOLKXHILZFSODR-MHZLTWQESA-N	Q16602	9.638272163982409
1533	ZCKPSFMOAQTUJF-GIDHEQBZSA-N	Q924U1	10.113509274827518
1534	SIIDHHZTVIEQJK-UHFFFAOYSA-N	P14416	6.958607314841775
1535	AQNRHHRYYOZUOC-UHFFFAOYSA-N	P30542	6.301029995663981
1536	CPPSAVWBHKTFNF-UHFFFAOYSA-N	P29275	6.42021640338319
1537	DHBAVPRIEVIAEK-UHFFFAOYSA-N	P19327	8.638272163982407
1538	WVJLZVJDZRVJOA-UHFFFAOYSA-N	P19327	8.09151498112135
1539	LNAQGJPALKPMLJ-UHFFFAOYSA-N	P35462	7.3482375526198895
1540	GPEFJUIYWKPKIL-UHFFFAOYSA-N	P30543	5.896196279044043
1541	VRJHLQCRQKFOQK-UHFFFAOYSA-N	P21554	6.062983892535186
1542	PLSJRTWHSTXKHL-UHFFFAOYSA-N	P19327	7.460923901207224
1543	VIFANYIGAFDRKU-UHFFFAOYSA-N	P28222	7.5003129173815966
1544	GRZRYDAHZHCAFE-UHFFFAOYSA-N	P48039	6.690369832574102
1545	UJDHYQJDWIZUJA-FHVVEDJDSA-N	Q924U1	9.55284196865778
1546	SFVSRGOJALMAOY-UHFFFAOYSA-N	P34972	5.102372908709558
1547	PMMMMZICRVMUKQ-UHFFFAOYSA-N	P19327	7.301029995663981
1548	VSYDVKPQRZZGIU-UHFFFAOYSA-N	P32745	6.080921907623926
1549	PTOVGUVIJNSFSE-UHFFFAOYSA-N	P49286	7.853871964321762
1550	HGIRIKHYYMPDAG-IZMYCKBJSA-N	P47936	5.0835460514500745
1551	XEVZWKHGVYHGAM-UHFFFAOYSA-N	P0DMS8	6.585026652029182
1552	VDNWZTJUPNHYID-UHFFFAOYSA-N	P32238	8.0
1553	CAEIDEVSQAUGPM-UHFFFAOYSA-N	P29274	7.515700160653214
1554	QFSLICNALFVZTG-MRXNPFEDSA-N	P25025	8.769551078621726
1555	ISJIQGWBYGTCGY-UHFFFAOYSA-N	P14842	7.744727494896693
1556	CNGQSMFIQRDDKI-UHFFFAOYSA-N	P14416	5.1904402853647325
1557	DHHDEHNHEBYRPQ-UHFFFAOYSA-N	Q9H3N8	7.2403321553103694
1558	HUEVBCXRDKKBRQ-UHFFFAOYSA-N	P51677	8.244125144327509
1559	BSCBWYAJKPKPJI-UHFFFAOYSA-N	P41597	7.180456064458132
1560	BEZNQWHLSZMASN-WCRWPNQISA-M	P08172	7.698970004336019
1561	RXYZMKZMRDRWHL-UHFFFAOYSA-N	P19327	6.1904402853647325
1562	RYWZIMZRPYRIOR-UHFFFAOYSA-N	P0DMS8	6.7447274948966935
1563	FDVZSKDDSYLYNX-YRIIQKNPSA-N	P29274	7.638272163982407
1564	CCYHHOCDPQOMRI-SDHOMARFSA-N	P34975	5.771856392402258
1565	XKLZYWHDWOKHAZ-UHFFFAOYSA-N	P30543	5.432973633840939
1566	NTIFEVGVXWYYHK-FQEVSTJZSA-N	P34972	8.397940008672037
1567	GGLGRTJZXPCWNM-UHFFFAOYSA-N	P21917	8.221848749616356
1568	VPZGCHVXNDFFEJ-QJCLFNHPSA-N	P37288	7.31695296176115
1569	HBZSPSAQZLOZBX-UHFFFAOYSA-N	P21731	7.769551078621726
1570	DBMLVCUNAVGNRI-UHFFFAOYSA-N	Q9H3N8	6.982966660701219
1571	ZCRXAIKJRXENCZ-FYBSXPHGSA-N	Q9UKP6	7.795880017344075
1572	FGNDDXTVXSKQJK-UHFFFAOYSA-N	P35462	5.66655272550325
1573	MCWNRJVMXBUUPG-OAHLLOKOSA-N	P35462	6.571865205971212
1574	CUIKPBVRWVBNLW-UHFFFAOYSA-N	P0DMS8	7.107905397309519
1575	JBGOGLZYEKBTKL-UHFFFAOYSA-N	P29275	7.140261433802853
1576	QAECXZXKVURFMR-LBPRGKRZSA-N	P61169	9.69897000433602
1577	RCONMEIWONTARI-UHFFFAOYSA-N	P31424	7.431798275933005
1578	LKRWWJBMACSWHN-BKUYFWCQSA-N	P47746	7.586700235918748
1579	WAQLHFURODPEIW-QUIZZNFMSA-N	P30542	6.214670164989233
1580	BSQFNDXZHSFKMX-UHFFFAOYSA-N	P28223	9.744727494896694
1581	QTQMKNGHALLZKU-UHFFFAOYSA-N	Q96RJ0	8.397940008672037
1582	HMPMHACJMYGXPE-UHFFFAOYSA-N	Q9Y5N1	8.853871964321762
1583	HJUXEQPTXUOUOQ-SNPVRQPZSA-N	P21554	5.107905397309519
1584	CDKQJLWOQIGAQP-UHFFFAOYSA-N	P61169	8.39254497678533
1585	MLDQJTXFUGDVEO-UHFFFAOYSA-N	P34969	5.150519162756014
1586	YZAGFNSTLFFQRX-UCNVEGJOSA-N	P41143	5.886056647693163
1587	UAMWVBDBNFYGKK-UHFFFAOYSA-N	P29274	8.853871964321762
1588	XTEZWFLMGFMXTK-QBJQTMLLSA-N	P41143	8.337242168318426
1589	BLGXFZZNTVWLAY-DIRVCLHFSA-N	P08913	8.366531544420413
1590	QZNJPARICZTXNN-HXUWFJFHSA-N	Q9QYN8	8.638272163982407
1591	TYIPNKRSYTVPNP-UHFFFAOYSA-N	P29274	7.0101054362812265
1592	SYHQUPOPQRNSKD-VCFRAZJESA-N	P30936	6.238824186844268
1593	GVSJBZZGXKEBGH-KFMCEEOESA-N	P30874	6.0
1594	APIXJSLKIYYUKG-UHFFFAOYSA-N	P46616	5.096910013008056
1595	JERHAMYESMKTSI-IMKBVMFZSA-N	P33535	5.501000636419847
1596	ZZMLDIIIAOTFLN-POTQIHQISA-N	P35372	8.301029995663981
1597	PQRXHDGVJRPPSF-UHFFFAOYSA-N	P18089	5.963371104637839
1598	BPZSYCZIITTYBL-UHFFFAOYSA-N	P35462	5.788879458741951
1599	LZSSNJIJLJHCPD-DLBZAZTESA-N	P21731	6.292429823902063
1600	VEXMLGRNFUUGTD-UHFFFAOYSA-N	P14842	6.91721462968355
1601	SAYIDHXRRQULEO-QOTJYFATSA-N	P30968	6.100179497572904
1602	PXOYMRRBWTYUBA-BMZRIGGGSA-N	P21452	7.585026652029182
1603	NSMJSOSYBQFNAU-UHFFFAOYSA-N	P50052	8.494850021680094
1604	JLVHTNZNKOSCNB-YSVLISHTSA-N	P30994	7.419645338893408
1605	COBKXVUAUIDLMI-UHFFFAOYSA-N	P34972	6.61261017366127
1606	XTEOJPUYZWEXFI-UHFFFAOYSA-N	P50052	9.397940008672036
1607	CDERSZAVJZTQTD-UHFFFAOYSA-N	P34969	7.954677021213342
1608	BSHPERRUISLIDL-FBIFJVEVSA-N	P33533	10.259637310505756
1609	QUGIYNPEHBQZDU-UHFFFAOYSA-N	P19327	7.110138278741812
1610	VUOGPVAGTAOMCX-RWZLTNLOSA-N	P33535	8.221848749616356
1611	FIIXCJGBCCCOQQ-UHFFFAOYSA-N	P35368	6.661543506395395
1612	CAHRJFAYDOYKDX-UHFFFAOYSA-N	P41145	7.583359492661719
1613	JUIIBEXEVBDMAV-UHFFFAOYSA-N	P19327	9.327902142064282
1614	GPQRSDCKVYJMOH-UHFFFAOYSA-N	P29274	6.607303046740334
1615	CECDNRUCUZFOLS-UHFFFAOYSA-N	P14416	5.5934598195660445
1616	QOMMMTAFQPGRCW-UHFFFAOYSA-N	P11229	6.801342913045577
1617	YHMNXSIUGYBUAW-UHFFFAOYSA-N	P20309	6.642065152999546
1618	HWEZMDZRYSNGGK-YLJYHZDGSA-N	P41145	9.080921907623926
1619	OIXLSYRKUYDFOB-UHFFFAOYSA-N	P13945	5.830031826003108
1620	KEVIJPFNAZWWIS-UHFFFAOYSA-N	P18901	5.31695296176115
1621	OGBNOURGIRHAGY-IFDXIUSCSA-N	P32245	8.078313524516398
1622	DEOIHHHXSCJNBO-UHFFFAOYSA-N	P25099	6.443697499232713
1623	ZLVXBBHTMQJRSX-NHJHCIEMSA-N	P33535	6.224753740259764
1624	TVRYULRVVKKIMV-GNAZCLTHSA-N	P41595	7.102372908709558
1625	SWKZUWTWIPDNFN-UHFFFAOYSA-N	P21917	6.958607314841775
1626	WYWNEDARFVJQSG-UHFFFAOYSA-N	P28335	5.92009553233328
1627	OTPXFDNEIWKIRR-UHFFFAOYSA-N	P13945	6.377785977033705
1628	KFSDRIKBFRKZPY-BQVXCWBNSA-N	P33533	6.481486060122113
1629	PHGKVAMEVAQJAZ-UHFFFAOYSA-N	P41595	7.508638306165727
1630	FXEKVOFVBKRJOU-UHFFFAOYSA-N	P30543	8.060480747381382
1631	LWSLSFIOFQAXJJ-XTMLTMLVSA-N	P25099	7.387216143280264
1632	ZDXGFIXMPOUDFF-UHFFFAOYSA-N	P41145	10.221848749616356
1633	NDIGDUKGZPJYJH-UHFFFAOYSA-N	P30542	5.300075597257523
1634	MWVZWGYLMXZUDL-UHFFFAOYSA-N	P21554	6.213958789757446
1635	VJDGYTGVFWCGJT-GFCCVEGCSA-N	P25025	5.756961951313706
1636	LRYOSYNIIZNWRV-QILQOVKBSA-N	O95665	5.844663962534939
1637	WXVMXEUPLSLIAE-XWGVYQGASA-N	P33533	8.10790539730952
1638	NTYZIRSXTSUBFT-UHFFFAOYSA-N	P20309	7.200659450546419
1639	SMUDPLMWQILIOO-UHFFFAOYSA-N	P28223	5.284665316207687
1640	DZGPHYIVALBCKJ-UHFFFAOYSA-N	P41143	7.698970004336019
1641	ASHFKBMVCDTQQO-VHDGCEQUSA-N	P18825	7.995678626217358
1642	VPWKHNIBDCHPNN-KFKSNXDDSA-N	P11229	7.300162274132754
1643	YMVWDVNGNLXSKR-UHFFFAOYSA-N	P31389	6.537602002101044
1644	OJSYHQJJZVGGBN-INIZCTEOSA-N	P43088	6.105130343254747
1645	TXYPYDVBBSFEGP-UHFFFAOYSA-N	P21917	8.2518119729938
1646	HCCHXMMABQRBMV-UHFFFAOYSA-N	P14416	7.787812395596042
1647	VNFPBHJOKIVQEB-UHFFFAOYSA-N	P41145	5.598427154323554
1648	MIBSKSYCRFWIRU-UHFFFAOYSA-N	P14416	6.132532512140949
1649	BPGGMVGSZXHHJH-QHCPKHFHSA-N	P08908	7.744727494896693
1650	YAYWDFOWCWBWEH-YXYNMIDZSA-N	P32745	6.2335871528876
1651	HXDMLNXTKCXVJM-UHFFFAOYSA-N	P48039	7.698970004336019
1652	MUUSOYWTPTTZII-BASMTRSQSA-N	P08913	9.045757490560677
1653	NPQVPMVCKCZVSB-UHFFFAOYSA-N	P08909	6.721246399047171
1654	SLZIZIJTGAYEKK-CIJSCKBQSA-N	O43603	8.619788758288394
1655	HQSKPDKYNHSDCK-NXCHCBTASA-N	Q99705	8.050609993355087
1656	HZDFHSBNWGNVNS-LDHJJSPKSA-N	P35372	9.67778070526608
1657	QHUAVXDRCSLDHT-UHFFFAOYSA-N	P35462	8.698970004336019
1658	JHHFOZGYRAIXPS-CPESWEKQSA-N	P32245	7.366531544420414
1659	SJEXSMOVRPPLBZ-VXMMSVGHSA-N	P28335	5.335076106561918
1660	PMEYJXDZLFOKCP-UHFFFAOYSA-N	Q9H3N8	6.585026652029182
1661	JDXIFXASVQAKDO-UHFFFAOYSA-N	P19020	9.602059991327964
1662	ARYJCXXWKBMCHJ-HNNXBMFYSA-N	P34998	7.899629454882437
1663	HVPGKQVCIVIZEX-NLFFAJNJSA-N	P32245	8.013228265733755
1664	RMMYVKPVLLBYDW-UHFFFAOYSA-N	P41595	7.585026652029182
1665	ZHJDVSWMPWHWLE-UHFFFAOYSA-N	Q9QZN9	7.712198270069774
1666	BBDMAMMSMIPUOS-UHFFFAOYSA-N	P18901	5.531357331608489
1667	UXCGLFHPAUUQAA-UHFFFAOYSA-N	P14416	6.97061622231479
1668	IMPLHMWUQFCIPF-UHFFFAOYSA-N	Q9Y5Y4	6.200659450546418
1669	VTYFXSGVWVZOFL-MUUNZHRXSA-N	P32245	8.119186407719209
1670	ITQZUNFIHYDKTA-UHFFFAOYSA-N	Q99705	6.437707135543525
1671	RPMBYDYUVKEZJA-UHFFFAOYSA-N	P11229	7.300162274132754
1672	KMVAXNRPZRSLSY-UHFFFAOYSA-N	P28223	8.387216143280265
1673	PUDHBTGHUJUUFI-SCTWWAJVSA-N	P30938	7.937418015771837
1674	LLJYSJYQCDMRRG-UHFFFAOYSA-N	P28221	6.651695136951839
1675	DAUORZLLBDGUDH-AREMUKBSSA-N	P21917	6.0
1676	FDQSRUQYDHFPRC-UHFFFAOYSA-N	P34972	6.605548319173784
1677	IWOPGTFNUXEULQ-UHFFFAOYSA-N	P14842	7.602059991327962
1678	XVHUVRGIBWXOLL-UHFFFAOYSA-N	Q9Y5N1	7.494850021680094
1679	IMKMPTLRTHMERW-MGBGTMOVSA-N	Q9Y5N1	9.400116927926312
1680	KWZBJWOQFABHPF-UHFFFAOYSA-N	P28223	7.5376020021010435
1681	JUHZUCWXDYDXTC-UHFFFAOYSA-N	P13945	6.318758762624412
1682	MCYQOAGFUJAXQC-UHFFFAOYSA-N	P34972	8.920818753952375
1683	JNMPZUZCPFIJGJ-UHFFFAOYSA-N	P31391	7.787812395596042
1684	UFIHUSFFAGVMDG-UHFFFAOYSA-N	P28335	5.208309350979882
1685	QKTOQRPNKITPLN-UHFFFAOYSA-N	P20309	5.720105019988362
1686	WVYDXXNNFNXHIE-UHFFFAOYSA-N	P08913	5.650042901280536
1687	TUBLKCBQFVQEOG-SCFUHWHPSA-N	P30543	5.3788237182249645
1688	YDXZLBYHXZOWOC-UHFFFAOYSA-N	P0DMS8	9.443697499232712
1689	ZQCNGXUHVDDWMJ-UHFFFAOYSA-N	P35348	7.552841968657781
1690	PXNIGPMZOUUXMA-FSKISDTGSA-N	P30556	9.154901959985745
1691	GBFNGIUKBXQBKO-UHFFFAOYSA-N	P35368	7.928117992693875
1692	ZPNFRIUEGZMXEB-UHFFFAOYSA-N	P19327	8.148741651280925
1693	ZDWOWDGPQWPTJO-VQWWACLZSA-N	P35372	9.619788758288394
1694	HVKSQGJIDXVAKX-UHFFFAOYSA-N	P41145	6.610833915635467
1695	ZEMXEKKUFDTRRE-UHFFFAOYSA-N	P50406	7.468521082957745
1696	IAOUVQRCRUKJNM-UHFFFAOYSA-N	P08909	5.920818753952375
1697	PBYSLXLVOFLVAY-UHFFFAOYSA-N	P35367	7.1938200260161125
1698	DEQANNDTNATYII-LIXSYSMXSA-N	P35372	7.920818753952375
1699	QRGXTAYSKPYRAP-UHFFFAOYSA-N	Q99705	5.8696662315049934
1700	CGNRUWDZGYKKEN-UHFFFAOYSA-N	P30559	9.397940008672036
1701	FRPRNNRJTCONEC-BWAGFHJFSA-N	P41144	7.376750709602099
1702	COTQUFSBYWGOIV-UHFFFAOYSA-N	Q9Y5N1	8.602059991327963
1703	PHVGLTMQBUFIQQ-UHFFFAOYSA-N	P19327	5.971428747307463
1704	NKNBGEKNGQTKAD-UHFFFAOYSA-N	P32305	7.673664139071248
1705	NMQYIPALGQQFCB-VUCQSIFHSA-N	P35372	9.200659450546418
1706	VVKYIUFJEDANQO-XWSJACJDSA-N	Q9EQD2	7.026872146400302
1707	BNJIESZKJPCAQX-UHFFFAOYSA-N	P08909	7.318758762624412
1708	XHLNFXMYVKWJPE-OIORMSNTSA-N	O08726	8.154901959985743
1709	OPLOPFHUHFGKMJ-JXOMPUQVSA-N	P29275	6.008773924307505
1710	FLZCFXLRFMDTMP-UHFFFAOYSA-N	P28221	5.624336386039115
1711	FJGOTAJCEJCFEV-UHFFFAOYSA-N	P61169	5.982549270489463
1712	YLUGVAMRGOIDDQ-UHFFFAOYSA-N	P25100	6.137272471682025
1713	UCHDWCPVSPXUMX-TZIWLTJVSA-N	P11229	5.712646227285253
1714	OUPXSLGGCPUZJJ-SARDKLJWSA-N	P25103	9.40340290437354
1715	CYUOYAHXHKYGLA-UHFFFAOYSA-N	P35372	5.610125441609014
1716	FHAIOTGQHWJDDS-ZBBWKFRYSA-N	P35372	9.017728766960431
1717	NVCRIXCAAFFZDG-WLHGVMLRSA-N	P14416	5.696587929403258
1718	KWXXXHXCVVFIMQ-UHFFFAOYSA-N	P25101	8.698970004336019
1719	HVVQAODTNPSZIV-AWCRTANDSA-N	P41144	5.954677021213342
1720	JKZSORGVLCRTAY-VQTJNVASSA-N	P08483	7.67778070526608
1721	YGYBFMRFXNDIPO-QGZVFWFLSA-N	P08908	9.400116927926312
1722	QWBJTXQXVHSIER-UHFFFAOYSA-N	P41145	6.782516055786093
1723	SBRNDJDCLNCYMZ-UHFFFAOYSA-N	P14416	7.844663962534939
1724	QLUHBBPMGPGYMW-FMMCSPAXSA-N	P33535	6.698970004336019
1725	SJKJSDLRYXXUDS-BJSAIBKMSA-N	P43116	6.872895201635193
1726	HMDHSUIMQILHRP-UHFFFAOYSA-N	P28335	6.346787486224656
1727	VFIWBFWFIJFCCD-GOSISDBHSA-N	Q99705	8.481486060122112
1728	YHPPFQXIQZIMOW-CYBMUJFWSA-N	P19327	6.096910013008056
1729	RTLWHVNMZFCSDU-UHFFFAOYSA-N	P30729	6.619788758288394
1730	RGJCMCCPAYOLOE-BZRKBBNRSA-N	P32239	8.193820026016112
1731	PAAKORCQGYIBPE-UHFFFAOYSA-N	P19327	8.688246138944246
1732	QULOUYMPQMKBPJ-UHFFFAOYSA-N	P19327	6.701146923590294
1733	LRKOPUBXYKHIPM-HNPKZYAISA-N	P41145	7.050609993355087
1734	LSTIDGGQGHFYCB-UHFFFAOYSA-N	P19020	6.600326278518962
1735	YPQQPLDCWAKIGB-UHFFFAOYSA-N	P50406	6.787812395596042
1736	IPFGLNZEKYZGIT-GVOMISRNSA-N	P33535	9.744727494896694
1737	DGXNMDKWOLELKS-UHFFFAOYSA-N	P21554	5.597566653780688
1738	JNBOAUIJLDEICX-UHFFFAOYSA-N	Q15722	7.602059991327962
1739	DSVNWBCSOKKCGQ-UHFFFAOYSA-N	P28222	7.5003129173815966
1740	IHRCRJPSYSWXEH-FKLDJIBQSA-N	P33535	5.550059011226662
1741	PAMJGKFHXJWILY-UHFFFAOYSA-N	P21917	7.119186407719209
1742	XGGUCZZULJWRBF-UHFFFAOYSA-N	P28223	7.080921907623926
1743	RNXYMZNGMNWKMC-UHFFFAOYSA-N	P41595	6.5003129173815966
1744	FJHKZEVPGYADEG-XOKHGSTOSA-N	Q9QYN8	8.00436480540245
1745	HSZNXQGHVGSJAP-UHFFFAOYSA-N	P30542	6.958607314841775
1746	GNLYUAPTRMEBTG-UHFFFAOYSA-N	P34998	8.221848749616356
1747	MVNBPMNELMRFMU-SIKLNZKXSA-N	P08172	5.490125714995281
1748	UHKRNFAYEQVYLG-UHFFFAOYSA-N	P28335	8.301029995663981
1749	WQJBPGOXGSKUOY-OXQOHEQNSA-N	Q16602	8.3767507096021
1750	STNHPPUKBIEADN-UHFFFAOYSA-N	P30542	6.341988603342887
1751	GFSSAAYYIYDECC-UHFFFAOYSA-N	P30542	6.1938200260161125
1752	PVENUDXTVWGTGJ-UHFFFAOYSA-N	P21917	5.882397308309916
1753	ONTSMVMHZIYPME-QLBJFCOMSA-N	P41144	6.580044251510242
1754	XNQIOISZPFVUFG-YFKPBYRVSA-N	P25105	8.045757490560675
1755	PKIQNWKDXXJYBG-URWVJFAVSA-N	P42866	9.161150909262744
1756	WNDBXZVUUVHVNV-SFHVURJKSA-N	P07550	8.167491087293763
1757	WUEZMAPOIUWNBE-UHFFFAOYSA-N	P49286	7.920818753952375
1758	SVRDMCXMTWERHI-UHFFFAOYSA-N	P61169	5.096910013008056
1759	VTDHRWSAWWRCQP-HKBUGEINSA-N	Q62053	6.896196279044043
1760	YEVHYDRNFKHDSY-UHFFFAOYSA-M	P21731	7.100179497572904
1761	UWISFKOCNMHOGN-YSPQCQSRSA-N	P0DMS8	7.769551078621726
1762	ALBKVCFLVIPHKO-UHFFFAOYSA-N	P28564	6.2403321553103694
1763	JPXQQLVVAAHNSC-UHFFFAOYSA-N	P28223	7.63921731012672
1764	RVOUYSFWHUZJPI-UHFFFAOYSA-N	P32239	6.100179497572904
1765	RTLYQQVPQJMWGU-UHFFFAOYSA-N	P49286	6.490797477668897
1766	AAGKZYYLJCIWKQ-VMPREFPWSA-N	P41145	6.832682665251824
1767	YVULHZJPCBTOIJ-UHFFFAOYSA-N	Q9QYN8	8.292429823902063
1768	NQDDUYJVXZFFQT-UHFFFAOYSA-N	P29274	7.1791420105603
1769	CAQREKOGAXNCLL-KQYNXXCUSA-N	P0DMS8	7.966576244513051
1770	WMTJVDAYQLPIMI-UHFFFAOYSA-N	P08908	8.823908740944319
1771	OKJAOUBQLSWUNX-QFIUEGLPSA-N	P97266	9.185086818724926
1772	WKMRKBPUKMGAQZ-UHFFFAOYSA-N	Q9Y5N1	8.045757490560675
1773	VTMQSICVVWNLPW-UHFFFAOYSA-N	P32239	6.561378551954604
1774	RZZNAYPGBUQODF-UHFFFAOYSA-N	P20309	5.720105019988362
1775	AMOGMTLMADGEOQ-GQXDEQSFSA-N	P21556	5.370590400897281
1776	PDDAAIIESIEEAD-UHFFFAOYSA-N	P14842	6.906578314837765
1777	FCNHONVEQFJWFS-UHFFFAOYSA-N	P19020	7.705533773838407
1778	LBFWTPRSXIRKMZ-UHFFFAOYSA-N	P16395	5.815308569182402
1779	XTSYSSUSRFOCHS-ZZVPPEEFSA-N	P41145	9.554395796726402
1780	PQQVRUGQLFKBFD-UHFFFAOYSA-N	P30543	8.130768280269024
1781	DRHNPWMFAGWFPG-UHFFFAOYSA-N	P32246	6.5003129173815966
1782	NPATVCXCHCPFCB-OAHLLOKOSA-N	P61169	8.51999305704285
1783	LQGLHKCHSBLXDL-UHFFFAOYSA-N	P61169	8.488116639021126
1784	SOYKEARSMXGVTM-HNNXBMFYSA-N	P18089	5.677160727313679
1785	WZFHAECSSWEURN-UHFFFAOYSA-N	Q9H3N8	7.100179497572904
1786	JIBVHQBGLJITFH-CUBALJKWSA-N	P0DMS8	5.707743928643524
1787	MKKPRLAUMQVIGT-QNKLTTAESA-N	P33533	6.30189945437661
1788	JRPGQMCADXNZQN-UHFFFAOYSA-N	P19327	6.735182176990463
1789	NTTBWNFZOZWLDB-FQEVSTJZSA-N	P19327	7.130768280269024
1790	RSHQPXYUIIIOBG-UHFFFAOYSA-N	P43140	7.043831569524636
1791	VQTOIKFNTAKXCR-UHFFFAOYSA-N	P14416	8.0
1792	UECDEODSHCIWLV-MQWPZHSDSA-N	P25099	5.568636235841013
1793	NSLWMTLARRKSRX-UHFFFAOYSA-N	P19327	6.896196279044043
1794	NGTJQUZOKBPHCP-QHCPKHFHSA-N	O43613	6.300162274132754
1795	SENJBFBVCXOUFE-UHFFFAOYSA-N	P25099	8.602059991327963
1796	IERFYIGMJQXNDH-UHFFFAOYSA-N	P25929	6.154901959985743
1797	ZJXDXDBINNENEV-VHZJUZHNSA-N	P41145	8.853871964321762
1798	RIRGCFBBHQEQQH-KFAHYOAQSA-N	P29274	5.7447274948966935
1799	ZEJDJQGKBUDLFZ-MOROJQBDSA-N	P28647	7.522878745280337
1800	LONJUKJJLPCGGR-UHFFFAOYSA-N	P08908	8.494850021680094
1801	WFGDXVZGFMAXNH-COIDWLCRSA-N	P30543	7.292429823902063
1802	LQOJFNRTYZDTBR-UHFFFAOYSA-N	P08172	6.440093374963888
1803	FVVIZMMVAAKOOP-QJCLFNHPSA-N	P48974	9.585026652029182
1804	ZHJDVSWMPWHWLE-UHFFFAOYSA-N	P34972	7.863279432843593
1805	IQDAWMWSGXPSNV-UHFFFAOYSA-N	P41595	8.142667503568731
1806	WSPJJPNQUVUIAC-UHFFFAOYSA-N	P61169	5.739928612014925
1807	LBXOPAJGAXATCZ-UHFFFAOYSA-N	P11229	7.510041520575165
1808	KBCNGWODBYJUSG-UHFFFAOYSA-N	P51677	7.096910013008056
1809	LJTAXDQCGDWIMS-UHFFFAOYSA-N	P19327	8.0
1810	UUGOVEOBUJMHLD-UHFFFAOYSA-M	P26684	7.376750709602099
1811	ZJPHCFVVUDEEFO-UHFFFAOYSA-N	P34972	8.133712660915805
1812	AMIGTUQPTNLQHG-UHFFFAOYSA-N	P14416	5.800107756473681
1813	YGUJDFKDMMOLLH-UHFFFAOYSA-N	P30968	6.431798275933005
1814	OLFNWPFUFOIYFQ-UHFFFAOYSA-N	Q99705	6.709965388637482
1815	HRSYZRFBUGIVHN-MRXNPFEDSA-N	Q9Y5N1	6.400116927926312
1816	KXELCMOUZVFRPN-UHFFFAOYSA-N	P35372	6.94692155651658
1817	HQYWOJDYXZKIOI-UPQYSNQFSA-N	P41145	6.251811972993799
1818	ZWMTZLZDXWYVBT-UHFFFAOYSA-N	P19327	7.657577319177793
1819	LWKYBVFQVUJKDT-ILIJTDRLSA-N	P41144	6.598599459218456
1820	ZZRVIJZHPSFBMK-XSDIEEQYSA-N	P33533	6.131355561605174
1821	XEXUKNQDDPKEIF-HNNXBMFYSA-N	P61169	7.892790030352131
1822	ROKNURNBPSXKMO-UHFFFAOYSA-N	P28223	6.3979400086720375
1823	WSWQLECWQBCTGC-UHFFFAOYSA-N	P34995	5.060480747381382
1824	ODXHNGJYIWHPAG-UHFFFAOYSA-N	P28335	5.900146780115619
1825	NXPRDEWQJBDALU-WXFUMESZSA-N	P32300	9.39469495385889
1826	NDXPOARUSJMOJN-CQSZACIVSA-N	P51677	8.795880017344075
1827	TVDZYHOTHAFPBR-UHFFFAOYSA-N	P08913	6.901356274182943
1828	MXDGGXFYRPIYDO-UHFFFAOYSA-N	P61169	7.645891560852599
1829	NFUZGLSSTVEACR-UHFFFAOYSA-N	P0DMS8	8.698970004336019
1830	YITDTEPFXHMRDY-UHFFFAOYSA-N	P28221	5.557520230935552
1831	UBZRJUSJVNLDJV-KECVWQCXSA-N	O95665	5.795880017344075
1832	GQYXNRWEEUCMOZ-PKAGYVRZSA-N	P20272	7.522155523661242
1833	RJGHJWKQCJAJEP-UHFFFAOYSA-N	P18825	6.250263684430939
1834	WTVGRQMKZKEDRJ-UHFFFAOYSA-N	P29274	8.508638306165727
1835	NFPVLBNNIZXLMJ-UHFFFAOYSA-N	P25100	8.886056647693163
1836	QXLOUNSVCXFKFD-UHFFFAOYSA-N	P21554	5.700057099977233
1837	RUVCZLCSZVWSPX-QKJRCVJOSA-N	Q9UKP6	8.040958607678906
1838	JHLSOUWURHSRJH-JCYOZFERSA-N	P16235	8.327902142064282
1839	ZITAAGHESDRMMV-QOGPKIFWSA-N	Q99705	7.958607314841775
1840	BUPXLNFYXPSBGC-UHFFFAOYSA-N	P29274	7.823908740944319
1841	GIQNFCNDIZCJAU-UHFFFAOYSA-N	P28223	5.508638306165727
1842	IZCMXQFSKWYOTL-NNICEFRLSA-N	P0DMS8	6.642065152999546
1843	CGWOIDCAGBKOQL-FQEVSTJZSA-N	P15823	8.2839966563652
1844	KQTHRQNXIAFOTM-UHFFFAOYSA-N	P08483	5.508638306165727
1845	GCFDXBHNBTYUMH-UHFFFAOYSA-N	P49286	8.10790539730952
1846	RHZKHGJODXMAPM-UHFFFAOYSA-N	P41145	6.490797477668897
1847	FWIRIRPBCDTRAF-UHFFFAOYSA-N	Q9QYN8	7.096910013008056
1848	CAJFOZGSDFEZSJ-UHFFFAOYSA-N	P41145	7.899629454882437
1849	VFZXAVDWAOZOPF-BIOSCVOMSA-N	P30543	7.673664139071248
1850	VHRSVIKOXXTNHV-UHFFFAOYSA-N	P32305	7.292429823902063
1851	DAUSNPVLXKKGNQ-GFOWMXPYSA-N	P14416	6.301029995663981
1852	DKMFBWQBDIGMHM-UHFFFAOYSA-N	P21917	6.3872161432802645
1853	YCKGLHFFHLFPGC-UHFFFAOYSA-N	P34998	8.036212172654444
1854	PCEDEEWEONTUHP-RRWXTXHCSA-N	P08483	7.950781977329818
1855	QJBQEWSNFBPJMQ-UHFFFAOYSA-N	P34969	7.337242168318426
1856	CRGTXSAUQFYFSM-UHFFFAOYSA-N	P29274	8.958607314841775
1857	JVGBTTIJPBFLTE-UHFFFAOYSA-N	P08913	7.948847477552619
1858	SMEFNROEYLLVDY-UHFFFAOYSA-N	P21554	7.1938200260161125
1859	PLDUPXSUYLZYBN-UHFFFAOYSA-N	P11229	6.189767482004916
1860	SITQSHZFILPALT-UHFFFAOYSA-N	P21917	7.142667503568732
1861	DJOOJRWGFDDSJS-YKRCATHFSA-N	P21554	7.489454989793388
1862	DFGYYJBCGOVQHP-UYRXBGFRSA-N	P20272	5.609064892896621
1863	OMVSGZSRXSCVQR-MNEFBYGVSA-N	P41145	6.070581074285707
1864	XZBHQISWFMCUHI-QGZVFWFLSA-N	P21554	5.937794191180287
1865	VGSYCJKOMDSIPP-UHFFFAOYSA-N	P51677	7.017728766960432
1866	YHTVLSXGNORZOJ-UHFFFAOYSA-N	P19327	8.886056647693163
1867	NWVQWEATHIBBPB-UHFFFAOYSA-N	P19327	9.886056647693165
1868	NFWYKNZYWPLWFU-UHFFFAOYSA-N	P34969	7.481486060122113
1869	QQJHRQZZCNYDMX-VPUSJEBWSA-N	O08892	6.0
1870	PEAXUESHSUFUMR-UHFFFAOYSA-N	P30968	6.096910013008056
1871	BGMZUEKZENQUJY-ZETCQYMHSA-N	P28223	9.0
1872	KORNTPPJEAJQIU-KJXAQDMKSA-N	P35462	9.100179497572904
1873	SUIHHSFSJCVDHT-RQXXJAGISA-N	P0DMS8	6.410050398674292
1874	TXDZPPOTQGXVDR-QZTJIDSGSA-N	P41594	5.778064400171995
1875	QNQZBKQEIFTHFZ-UHFFFAOYSA-N	P30553	6.522878745280337
1876	HTSNFXAICLXZMA-UHFFFAOYSA-N	P35462	6.663540266151471
1877	XSZZVXRYXJUWCA-UHFFFAOYSA-N	P35367	8.0
1878	JNZRXFXWSIACHM-UHFFFAOYSA-N	P14416	5.2839966563652006
1879	LPQAVKPTKBXDEY-GHXDPTCOSA-N	P28223	5.556267758598403
1880	AXBQVTBYSIEJPU-XQZUBTRRSA-N	P33032	5.7447274948966935
1881	QABJFBAIKQCXHI-UHFFFAOYSA-N	P28221	5.959397659885927
1882	TXGBOXITEIMPJU-UHFFFAOYSA-N	P32305	7.452840878672583
1883	RERVVDVRYYKMKB-UHFFFAOYSA-N	P15823	8.397940008672037
1884	QMADDWGLQWSRCU-GAPIIPPYSA-N	P32745	9.199970640755868
1885	GKICFSXEQRMXJB-UHFFFAOYSA-N	P41143	8.602059991327963
1886	OXZFNGHFFSZQER-UHFFFAOYSA-N	P41146	6.795880017344075
1887	PNPCLDPCZUCTQF-WSDLRZEOSA-N	P34998	7.301029995663981
1888	HJRBYTHOWGFPSH-QGZVFWFLSA-N	P28222	8.366531544420413
1889	DWSOZYFSYVOVOC-UHFFFAOYSA-N	P28221	8.828273546346768
1890	OAWCCPORHBJQQY-CQSZACIVSA-N	P35462	6.219682687859849
1891	AWTMTQOYFLGHJN-XNIJJKJLSA-N	P25099	7.567030709125595
1892	MZITZRIMWCHQRY-UHFFFAOYSA-N	P34995	5.7447274948966935
1893	RTGIZGGGWCYGAL-UHFFFAOYSA-N	P20272	5.42101715729721
1894	WADCAGDHUSSNBY-NRFANRHFSA-N	P43119	7.031517051446065
1895	VYEWPTHCXXZXSS-UHFFFAOYSA-N	P25100	6.214670164989233
1896	YMTNCGNKMLTCMT-DEOSSOPVSA-N	Q01726	5.823908740944319
1897	TYRZXHSNFSEFIW-CEFSSPBYSA-N	P41145	6.302770657240282
1898	DVOIJAPNWLCYFS-GXEXRNIQSA-N	P33533	7.327902142064283
1899	NWAOYZLUBBEZAL-UHFFFAOYSA-N	P19327	6.039529222465701
1900	VIYCCCHLLWDXDN-UHFFFAOYSA-N	P14416	7.259637310505756
1901	OCIDAPABHMBEIS-VVPQYXBXSA-N	P41143	8.920818753952375
1902	USLUKHOTVZTHDX-UHFFFAOYSA-N	P11229	7.084072788302884
1903	OGHNVEJMJSYVRP-UHFFFAOYSA-N	P50406	6.151810883008602
1904	BTZZBQIAACENPC-XFBWMNOSSA-N	P33535	9.330683119433887
1905	SSCUOGWLEYLSCI-UHFFFAOYSA-N	P21554	5.898252926053634
1906	HABVGNDQIFPMBJ-SXOMAYOGSA-N	P32245	5.468521082957745
1907	PTGSXEXRDSETGR-UHFFFAOYSA-N	P14416	7.744727494896693
1908	NTQFTEFGEMNHSJ-HMGJRWCGSA-N	P35372	8.366531544420413
1909	ZVQRGTNXPYHJBF-UHFFFAOYSA-N	Q9QZN9	7.236572006437063
1910	IFGNHXBTZHXCAD-UHFFFAOYSA-N	P0DMS8	8.721246399047171
1911	UCIOVGXNJAERJD-UHFFFAOYSA-N	P14416	7.5934598195660445
1912	BPZZLFFRDZMYDZ-UHFFFAOYSA-N	P19327	9.221848749616356
1913	OFUMALJRWRDDLP-BZIRYSOJSA-N	P47900	6.563837352959244
1914	BJGOULYFYANDMK-CQSZACIVSA-N	P35462	6.1095789811990855
1915	VZFYSSABILOIGC-IQGCOZKPSA-N	P41145	7.026872146400302
1916	LBXOPAJGAXATCZ-UHFFFAOYSA-N	P20309	7.179798540514359
1917	LKUSXAFRJQEBAZ-UHFFFAOYSA-N	P29275	5.7594507517174005
1918	XBTQUCJTNMIJCS-UHFFFAOYSA-N	P30542	6.97061622231479
1919	JFWLIVYAAPGDQO-PRSLZFPOSA-N	P41145	8.309803919971486
1920	WOIHTIAABRGFIJ-SYEZAVJTSA-N	P30874	5.337242168318426
1921	CBXVLPYSCOZBAI-ZBBWKFRYSA-N	P41143	6.866461091629782
1922	OURFGJMYPYSEAS-UHFFFAOYSA-N	P47936	5.886056647693163
1923	KMUYAJQKQQUKSQ-HBFSDRIKSA-N	P41145	6.567030709125595
1924	QZFPTSHPKIDPDG-YLJYHZDGSA-N	P25100	7.360513510731414
1925	LSUKIFCNOSCSGZ-BJXGRRSKSA-N	P41145	6.8297382846050425
1926	GIOSDNMGKPCMPH-CSZVXOJQSA-N	P33533	8.086186147616283
1927	MVEDTVSXAMRDOG-UHFFFAOYSA-N	Q9Y5N1	9.0
1928	MSQKTUZSXKPPLD-UHFFFAOYSA-N	P29274	6.230253532820546
1929	LVYYHBPAWFABPE-JCKWVBRZSA-N	P35372	9.309803919971486
1930	IYUQGUBOYOOQQC-FLNNQWSLSA-N	P30543	6.3872161432802645
1931	RMYUPIFLALKWOD-UHFFFAOYSA-N	P28221	9.199970640755868
1932	QHOIZHYIPMMLIC-UHFFFAOYSA-N	P21554	5.979224511806442
1933	AEOCPQUDPJKEQV-NNBIHLJJSA-N	P30542	9.148741651280924
1934	ZURDALMMKPPUIY-UHFFFAOYSA-N	P47936	8.958607314841775
1935	KPYXPLTZRLPUAS-UHFFFAOYSA-N	P19020	8.769551078621726
1936	ZPEUIKDDMPOHBF-UHFFFAOYSA-N	P35348	7.220764368324136
1937	ILSVNVUECQFENV-JHKYCETMSA-N	P41145	6.638272163982407
1938	NEALPOZFTMFGSV-UHFFFAOYSA-N	Q9QYN8	7.978810700930062
1939	DKEURJUEUIGTAY-UHFFFAOYSA-N	P21554	5.850165303284215
1940	ACEHBQPPDDGCGZ-UHFFFAOYSA-N	P08909	5.39577394691553
1941	GZKNQJOZTRVLIX-UHFFFAOYSA-N	P29275	5.158640529545145
1942	NTLXAVKHHNPHLL-LJWNLINESA-N	P32245	6.356547323513812
1943	OVRYUDOMQFGLII-OAQYLSRUSA-N	P14416	7.795880017344075
1944	NQOBWBPQVJMZSQ-WUKNDPDISA-N	P35462	7.29929628285498
1945	MSGUYHVTNUYYMV-IDFWRWHYSA-N	P29274	5.61261017366127
1946	GACDVHSHGYKQKO-UHFFFAOYSA-N	P50406	7.481486060122113
1947	VCHHHSMPMLNVGS-UHFFFAOYSA-N	P34972	8.008773924307505
1948	OWWNABDDYQLERE-CRCLSJGQSA-N	Q9QYN8	7.040481623027002
1949	SADQVAVFGNTEOD-UHFFFAOYSA-N	P19327	5.040005161671584
1950	DYNAIHDYKQVCQY-UHFFFAOYSA-N	P28335	6.901356274182943
1951	ASQQCHZPNVTTRH-ZMKYACIDSA-N	P33533	5.863279432843593
1952	PLDUPXSUYLZYBN-UHFFFAOYSA-N	P20309	5.913106528690545
1953	UIAGMCDKSXEBJQ-UHFFFAOYSA-N	P21554	5.862962545210487
1954	GVIRJSRJRJCCJE-HCYVKCTOSA-N	P35372	7.130181792020672
1955	UUYDEYACQFNFMI-VOTSOKGWSA-N	P28335	6.7544873321858505
1956	DOLGNZVJVHFJNZ-UHFFFAOYSA-N	P28335	8.301029995663981
1957	AKEFSYMTVVZMKO-GZNILVGYSA-N	P35372	9.30102999566398
1958	VAYOSLLFUXYJDT-RDTXWAMCSA-N	P07550	6.130768280269024
1959	UJVMKYVBFDLEFW-UHFFFAOYSA-N	P51683	6.801342913045577
1960	VGJMSZYBBPAAOF-UHFFFAOYSA-N	P08908	9.69897000433602
1961	ATSAUJUUMADFLJ-ODGCDXHBSA-N	P41143	8.096910013008056
1962	REMQBCPIBRIHFM-UHFFFAOYSA-N	P30542	7.634512015109101
1963	FXOJKPLALHHTKM-UHFFFAOYSA-N	P14416	6.701146923590294
1964	LSSUMOWDTKZHHT-UHFFFAOYSA-N	P08908	7.327902142064283
1965	CUFYDFNIWQIZRU-ACIRYHQQSA-N	P30542	6.892790030352131
1966	WCSVRVISKLMGQV-UHFFFAOYSA-N	P30542	5.838631997765025
1967	UVAHCYCPGXCPIU-UHFFFAOYSA-N	P25929	5.638272163982407
1968	GTISUCALIQQFFX-XMMPIXPASA-N	P08908	6.931814138253839
1969	UCEVLQJFQXOAPM-BAHRQEGZSA-N	P41145	5.422048872270245
1970	CMWBLLNCCOJNKD-UHFFFAOYSA-N	P50406	7.366531544420414
1971	XDDBYWHHMMLVGR-ZJZGAYNASA-N	P21554	5.508638306165727
1972	AXUZQJFHDNNPFG-UXBLZVDNSA-N	Q2NNR5	9.69897000433602
1973	PFFIRNYRICYMOH-UHFFFAOYSA-N	P29275	7.455931955649724
1974	MDYPWJYGLCDMIE-UHFFFAOYSA-N	P41143	6.431798275933005
1975	MCQSWTLKUIEWQM-CQSZACIVSA-N	P25024	6.421360790031928
1976	HPRLAWOHFRYBFS-IBURTVSXSA-N	P33533	9.096910013008056
1977	ABONQAUMSMWLEK-UHFFFAOYSA-N	P08172	6.059483515067432
1978	UYFZXRFRBFUSKY-QDDIOZNHSA-N	P34975	7.325138859262188
1979	DRENPJKBZNCGHQ-UHFFFAOYSA-N	Q9Y5N1	7.602059991327962
1980	CBPAWNUBPRHFPD-JWQCQUIFSA-N	P21554	7.221848749616356
1981	ASOVJVGZJDVADR-UCDXVGGRSA-N	P41145	7.832682665251823
1982	KPJZHOPZRAFDTN-ZRGWGRIASA-N	P08909	9.0
1983	VLSAFDFRQWIAHI-RUZDIDTESA-N	P21452	6.910094888560602
1984	LJBWDPHNRHYITG-KFNRRLBXSA-N	P0DMS8	8.236572006437063
1985	VHVIPVXSSPHTLQ-RKIKMYMVSA-N	P33533	8.795880017344075
1986	QPUIXDWUCDQBIH-DUELTEGESA-N	P33533	8.154901959985743
1987	LKCYPDONQAJLQQ-RUZDIDTESA-N	P35348	10.167491087293763
1988	LHJMNLIHKFESGY-UHFFFAOYSA-N	Q9QYN8	7.00436480540245
1989	GEUBDVMAWKJQAB-QTJUMRCSSA-N	P41145	6.692503962086787
1990	QWPSCBWKIVWDDX-QRVIBDJDSA-N	P47746	7.257274868695302
1991	VVLJTJUIMGZRJC-UHFFFAOYSA-N	P41143	7.958607314841775
1992	SCQOKSSITLYTJW-UHFFFAOYSA-N	P08908	8.522878745280337
1993	JWTQPLIRMDKWGA-UHFFFAOYSA-N	P21556	7.022276394711152
1994	STAHNRBMYYBQQC-QTGUNEKASA-N	P35372	6.154901959985743
1995	QQNWVORTUJAROO-KRWDZBQOSA-N	P35368	7.721246399047171
1996	GGSRAEIJVWEHDH-UHFFFAOYSA-N	P14842	6.261219441515631
1997	KYHOGWCSGFSFNN-ZPNQYTIUSA-N	P31391	6.02342078135989
1998	GUDQJFKBBOAOIC-HNNXBMFYSA-N	O43613	7.958607314841775
[truncated: 134,086 more rows]
