# Supplementary material for: Explainability Methods from Machine Learning Detect Important Drugs’ Atoms in Drug-Target Interactions
Source: J Chem Inf Model. 2026 Apr 15;66(8):4947–61. doi: 10.1021/acs.jcim.6c00037 (PMC13126640; doi:10.1021/acs.jcim.6c00037)
Supplement: Supplementary file 4 [file ci6c00037_si_006.csv]

	Unnamed: 0	Drug_ID	protein_id	structure_ID	smiles
0	0	CHEMBL205098	Q05397	225	COc1cc(Nc2ncc3ccn(-c4ccccn4)c3n2)cc(OC)c1OC
1	1	CHEMBL245549	Q02763	5555	Cc1ccc(NC(=O)c2cccc(C(F)(F)F)c2)cc1Nc1ncccc1-c1ccncn1
2	2	CHEMBL328242	Q16539	5061	CC(C)N1CCC(c2cc(-c3ccc(F)cc3Cl)c3c(c2)N(c2c(Cl)cccc2Cl)C(=O)NC3)CC1
3	3	CHEMBL1236145	P51955	298	COc1cc(-c2cnc(N)c(-c3ccc(C(=O)O)cc3)n2)cc(OC)c1OC
4	4	CHEMBL1766528	P08581	2953	CN1CCN(c2cnc3cc(C(F)(F)F)cc(NCc4cccc([N+](=O)[O-])c4)c3c2)CC1
5	5	CHEMBL214253	P30291	209	O=C1NC(=O)c2c1c(-c1ccccc1)cc1[nH]c3ccc(O)cc3c21
6	6	CHEMBL2001019	P08581	2999	OCCn1cc(-c2cnc3nnn(Cc4ccc5ncccc5c4)c3n2)cn1
7	7	CHEMBL222419	P24941	4043	COc1cc2ncn(-c3cc(O[C@H](C)c4ccccc4Cl)c(C(N)=O)s3)c2cc1OC
8	8	CHEMBL456163	P24941	4027	CC(=O)Nc1c[nH]nc1C(=O)Nc1ccc(F)cc1
9	9	CHEMBL1222711	P08069	998	O=C(c1ccc(F)nc1)N1CCC[C@@H]1c1nc(Nc2cc(C3CC3)[nH]n2)c2cccn2n1
10	10	CHEMBL340813	P24941	4033	Oc1ccc(Nc2nc(OCC3CCCCC3)c3nc[nH]c3n2)cc1
11	11	CHEMBL2170592	O14965	2025	O=C(O)c1ccc(Nc2nccc(Nc3ccccc3C(=O)O)n2)cc1
12	12	CHEMBL572878	P42684	112	Cc1cc(Nc2cc(N3CCN(C)CC3)nc(Sc3ccc(NC(=O)C4CC4)cc3)n2)n[nH]1
13	13	CHEMBL2177390	P31749	2540	CC(C)NC[C@@H](C(=O)N1CCN(c2ncnc3c2[C@H](C)C[C@H]3O)CC1)c1ccc(Cl)cc1
14	14	CHEMBL585367	P36897	2125	Cc1ccc(Oc2ccnc(Nc3ccc(S(N)(=O)=O)cc3)c2)c(C)n1
15	15	CHEMBL2023154	Q13464	2692	O=C(NCCc1ccccc1)Nc1ccc2[nH]ncc2c1
16	16	CHEMBL73303	P24941	4025	NS(=O)(=O)c1ccc(Nc2nccc(-c3cnc4ccccn34)n2)cc1
17	17	CHEMBL1738710	Q16539	5011	Cc1ccc(C(=O)NCCO)cc1-n1cnc(OCc2ccc(F)cc2F)c(Cl)c1=O
18	18	CHEMBL49120	P30291	8332	CCN(CC)CCOc1ccc(Nc2ncc3cc(-c4c(Cl)cccc4Cl)c(=O)n(C)c3n2)cc1
19	19	CHEMBL1421	Q08345	3254	Cc1nc(Nc2ncc(C(=O)Nc3c(C)cccc3Cl)s2)cc(N2CCN(CCO)CC2)n1
20	20	CHEMBL1231626	O14757	1566	NC(=O)c1cnc(N[C@H]2CCCNC2)c2cc(-c3ccc(Cl)cc3)sc12
21	21	CHEMBL569943	Q16539	5032	Cc1ccc(-n2nc(C(C)(C)C)cc2NC(=O)Nc2cccc(Nc3ncnc4ccc(N)cc34)c2)cc1
22	22	CHEMBL1922094	P48736	9160	Cc1c(CN2CCN(C(=O)[C@H](C)O)CC2)sc2c(N3CCOCC3)nc(-c3cnc(N)nc3)nc12
23	23	CHEMBL212953	P06239	2282	CCN(CC)CC(=O)Nc1ccc(C(F)(F)F)cc1NC(=O)c1ccc(C)c(-c2ccc3nc(NC)ncc3c2)c1
24	24	CHEMBL194322	Q16539	5249	CC(C)c1nnc2ccc(-c3ocnc3-c3ccc(F)cc3)cn12
25	25	CHEMBL1085160	P48736	9167	CS(=O)(=O)N1CCN(Cc2cc3nc(-c4cccc(CO)c4)nc(N4CCOCC4)c3s2)CC1
26	26	CHEMBL115220	P24941	3992	O=C(Cc1ccc2ccccc2c1)Nc1cc(C2CC2)n[nH]1
27	27	CHEMBL433068	P24941	4449	Cc1nc(C)c(-c2ccnc(Nc3ccc(N(C)C)c(Cl)c3)n2)s1
28	28	CHEMBL549906	O00141	3270	O=C(O)Cc1ccc(-c2c[nH]c3ncc(-c4ccc5ccccc5c4)cc23)cc1
29	29	CHEMBL280074	P24941	4478	Cn1cnc2c(NCc3ccccc3)nc(NCCO)nc21
30	30	CHEMBL2206059	P23458	1459	CS(=O)(=O)NCc1nc2cnc3[nH]ccc3c2n1[C@@H]1C[C@H]2CC[C@@H]1C2
31	31	CHEMBL2017557	Q08881	10	CCC(O)(CC)c1ccc2cc(-c3n[nH]c4cc(-c5ccccc5)sc34)[nH]c2c1
32	32	CHEMBL2088095	P11362	3502	Cc1cc(CNc2ncc(Br)c(Nc3cc(CCc4ccccc4)[nH]n3)n2)on1
33	33	CHEMBL408982	P49759	12418	CCN1/C(=C/C(C)=O)Sc2ccc(OC)cc21
34	34	CHEMBL427212	O14965	1989	COc1cc2c(Nc3cnc(NC(=O)c4ccccc4)nc3)ncnc2cc1OC[C@@H](O)CN1CCCCC1
35	35	CHEMBL169186	P54760	370	COc1cc2c(Nc3c(Cl)ccc4c3OCO4)ncnc2cc1OCCCN1CCCCC1
36	36	CHEMBL1236107	P08581	2984	Cn1cc(-c2ccc3nnc(Sc4ccc5ncccc5c4)n3n2)cn1
37	37	CHEMBL1090089	Q16539	5153	Cn1c(=O)c(Oc2ccc(F)cc2F)cc2cnc(NC(CCO)CCO)nc21
38	38	CHEMBL2204111	P45983	4631	COC(=O)c1c(Cc2ccc(S(=O)(=O)CCO)cc2)c(=O)c2ccc(F)cc2n1-c1ccccc1
39	39	CHEMBL259084	O14965	1956	O=C(O)c1ccc(Nc2ncc3c(n2)-c2ccc(Cl)cc2C(c2c(F)cccc2F)=NC3)cc1
40	40	CHEMBL2323783	P08581	2975	O=c1c2cc(CS(=O)(=O)NCc3ccccn3)ccc2ccc2ncc(-c3cnn(C4CCNCC4)c3)cc12
41	41	CHEMBL311228	Q12866	276	CC(C)n1cnc2/c(=N/c3cccc(Cl)c3)nc(NCCO)[nH]c21
42	42	CHEMBL2069623	P49674	1722	Nc1ncnc2c1c(COc1cccc(Cl)c1)nn2C1CCOCC1
43	43	CHEMBL99842	P24941	4379	CC(=O)Nc1nccc(-c2c(C)nc3ccccn23)n1
44	44	CHEMBL941	P00519	10951	Cc1ccc(NC(=O)c2ccc(CN3CCN(C)CC3)cc2)cc1Nc1nccc(-c2cccnc2)n1
45	45	CHEMBL496862	P36897	2127	CCN(C)C(=O)c1ccc2c(c1)NC(=O)/C2=C(\Nc1ccc(CN2CCCCC2)cc1)c1ccccc1
46	46	CHEMBL2170596	O14965	2043	NC(=O)c1ccc(Nc2nccc(Nc3ccccc3C(N)=O)n2)cc1
47	47	CHEMBL1231066	O14965	7221	Clc1cnc2c(Nc3ccc(N4CCOCC4)cc3)nc(-c3cccnc3)cn12
48	48	CHEMBL462170	P30291	207	O=C(O)CCn1c2ccc(O)cc2c2c3c(c(-c4ccccc4)cc21)C(=O)NC3=O
49	49	CHEMBL1233887	P06239	2284	COc1ccc2c(c1)c(-c1cc3nccnc3[nH]1)cn2C
50	50	CHEMBL1083810	P48736	9233	CS(=O)(=O)N1CCN(Cc2cc3nc(-c4ccc(N)nc4)nc(N4CCOCC4)c3s2)CC1
51	51	CHEMBL465091	O60674	3630	Nc1n[nH]c2ccc(Br)cc12
52	52	CHEMBL941	P42684	109	Cc1ccc(NC(=O)c2ccc(CN3CCN(C)CC3)cc2)cc1Nc1nccc(-c2cccnc2)n1
53	53	CHEMBL428462	P31751	1919	Clc1ccc(C2(c3ccc(-c4cn[nH]c4)cc3)CCNCC2)cc1
54	54	CHEMBL397666	P08069	1017	Cc1cc(-n2ccnc2)cc2nc(-c3c(NCc4ccccn4)cc[nH]c3=O)[nH]c12
55	55	CHEMBL253881	P08581	3020	NC1CCN(Cc2ccn3ncnc(Oc4ccc(NC(=O)NC(=O)Cc5ccc(F)cc5)cc4F)c23)CC1
56	56	CHEMBL191003	O60674	10513	Nc1nc(Nc2ccc(S(N)(=O)=O)cc2)nn1C(=O)c1c(F)cccc1F
57	57	CHEMBL2032372	P11309	2427	O=c1cc(O)c2cc(Br)ccc2o1
58	58	CHEMBL508307	O14965	1970	CC(=O)N1CCN(C(=O)Cc2ccc(Nc3ncc(F)c(Nc4ccc(C(=O)Nc5ccccc5Cl)cc4)n3)cc2)CC1
59	59	CHEMBL1938415	O15530	3199	CC(C)n1cc(C(=O)c2cncc(N[C@@H]3COC[C@@H]3c3ccc(F)cc3)n2)c2c(N)ncnc21
60	60	CHEMBL466496	P49137	1367	C[C@@H](Nc1c(Nc2ccncc2)c(=O)c1=O)c1ccccc1
61	61	CHEMBL479079	P35968	6792	COc1cc(Nc2nccc(Nc3ccc4c(C)n[nH]c4c3)n2)cc(OC)c1OC
62	62	CHEMBL2159141	P23458	1463	Cc1nc2cnc3[nH]ccc3c2n1C1CCNCC1
63	63	CHEMBL1673046	Q13164	6587	CCOc1cc(N2CCC(O)CC2)ccc1Nc1ncc2c(n1)N(C)c1ccccc1C(=O)N2C
64	64	CHEMBL1092926	O60674	3643	Fc1cc(-c2cccc3ncc(-c4cnn(C5CCNCC5)c4)nc23)cc(F)c1CN1CCOCC1
65	65	CHEMBL2087023	P68400	6475	COc1ccc(C(=O)Nc2ncc(-c3ccc(C(=O)O)cc3)s2)cc1
66	66	CHEMBL475251	Q06187	2909	COc1cc(Nc2ncc(F)c(Nc3ccc4c(n3)NC(=O)C(C)(C)O4)n2)cc(OC)c1OC
67	67	CHEMBL272198	P35968	5327	COc1cc2nccc(Oc3ccc4c(C(=O)NC5CC5)cccc4c3)c2cc1OC
68	68	CHEMBL101683	P17948	3837	O=C(Nc1ccc(Cl)cc1)c1ccccc1NCc1ccncc1
69	69	CHEMBL285527	P24941	4047	O=S(=O)(O)c1cccc2cccc(Nc3ccccc3)c12
70	70	CHEMBL555205	P49137	1297	COc1ccc2sc3c(c2c1)NC[C@@H](CN)NC3=O
71	71	CHEMBL572513	P11309	2405	O=c1[nH]c(CN2CC[C@H](O)C2)nc2c1sc1ccc(Cl)cc12
72	72	CHEMBL14762	P24941	14758	CC[C@H](CO)Nc1nc(NCc2ccccc2)c2ncn(C(C)C)c2n1
73	73	CHEMBL2348415	P00533	784	CS(=O)(=O)CCNC(=O)C1=Cc2c(ncnc2Nc2ccc(Oc3cccc(C(F)(F)F)c3)c(Cl)c2)NCC1
74	74	CHEMBL1082158	Q16539	5135	O=C(NC1CC1)c1ccc(Cl)c(Nc2nncc3c2cnn3-c2c(F)cccc2F)c1
75	75	CHEMBL392990	P06239	2261	c1ccc(-c2oc3nccc(NCCN4CCNCC4)c3c2-c2ccccc2)cc1
76	76	CHEMBL255874	P54760	375	Clc1ccc2c(c1Nc1ccnc(Nc3cccc(N4CCOCC4)c3)n1)OCO2
77	77	CHEMBL2017974	P48736	9243	Nc1cc(C(F)(F)F)c(-c2cc(N3CCOCC3)nc(N3CCOCC3)n2)cn1
78	78	CHEMBL1083772	O14965	1975	Clc1ccc(CN2CCN(c3c(Br)cnc4[nH]c(-c5ccc(CN6CCOCC6)cc5)nc34)CC2)cc1
79	79	CHEMBL1094408	P53350	4962	COc1ccc(N2CCN(C)CC2)cc1Nc1ncc2c(n1)-c1c(c(C(N)=O)nn1C)CC2
80	80	CHEMBL1230201	O14965	1954	CC[C@@H](NC(=O)c1cc2[nH]nc(NC(=O)c3ccc(N4CCN(C)CC4)cc3)c2s1)c1ccccc1
81	81	CHEMBL1289601	P35968	5325	COc1cc2nccc(Oc3ccc(NC(=O)NC4CC4)c(Cl)c3)c2cc1C(N)=O
82	82	CHEMBL221735	O14757	1587	NCC1CCN(Cc2ccc3[nH]c(-c4cc5ccccc5[nH]c4=O)cc3c2)CC1
83	83	CHEMBL524266	P49841	701	Nc1nccc(-c2cc3c([nH]2)[C@@H](CCF)CNC3=O)n1
84	84	CHEMBL1331627	O15530	3185	Nc1[nH]nc2ccccc12
85	85	CHEMBL512172	P43405	1183	Cc1cc(C)cc(Nc2nccc(-c3nc(C)c(C(=O)N[C@@H](C)CO)s3)n2)c1
86	86	CHEMBL572878	O14965	1957	Cc1cc(Nc2cc(N3CCN(C)CC3)nc(Sc3ccc(NC(=O)C4CC4)cc3)n2)n[nH]1
87	87	CHEMBL2348850	P43405	1175	COc1cc(-c2cnc3[nH]cc(C(=O)NC(C)C)c3n2)cc(OC)c1OC
88	88	CHEMBL941	P43405	1184	Cc1ccc(NC(=O)c2ccc(CN3CCN(C)CC3)cc2)cc1Nc1nccc(-c2cccnc2)n1
89	89	CHEMBL1615189	P48736	9213	CC(=O)Nc1nc2ccc(-c3cnc(Cl)c(NS(=O)(=O)c4ccc(F)cc4)c3)cc2s1
90	90	CHEMBL590110	P49137	1289	Nc1nccc(Nc2cc(-c3cc4ccccc4o3)c3[nH]ncc3c2)n1
91	91	CHEMBL191003	Q9Y6E0	5606	Nc1nc(Nc2ccc(S(N)(=O)=O)cc2)nn1C(=O)c1c(F)cccc1F
92	92	CHEMBL1230171	Q16539	5068	CCNC(=O)NCc1ccccc1-c1cc(-c2cnc(NC(C)C)s2)nc(NCCN(C)C)n1
93	93	CHEMBL1090173	Q16539	5236	O=C(CO)N1CCC(c2n[nH]c(-c3ccc(Cl)cc3)c2-c2ccncn2)CC1
94	94	CHEMBL482193	P24941	4121	CC[C@H](CO)Nc1nc(NCc2ccccc2)n2ncc(C(C)C)c2n1
95	95	CHEMBL7463	P11309	2449	CN(C)CCCn1cc(C2=C(c3c[nH]c4ccccc34)C(=O)NC2=O)c2ccccc21
96	96	CHEMBL31574	Q00534	2794	O=c1c(O)c(-c2ccc(O)c(O)c2)oc2cc(O)ccc12
97	97	CHEMBL1940501	Q16539	5096	Cc1ccc(-n2nc(C(C)(C)C)cc2NC(=O)Nc2nc(CCOCc3cccnc3)cs2)cc1
98	98	CHEMBL2064557	O96013	1385	CN1CCN(C(=O)N2Cc3c(NC(=O)c4cccc(Oc5ccccc5)c4)n[nH]c3C2(C)C)[C@@H](Cc2ccccc2)C1
99	99	CHEMBL527066	P08581	6768	Nc1cc(Oc2ccc(NC(=O)NC(=O)Cc3ccc(F)cc3)cc2F)ccn1
100	100	CHEMBL573339	P42345	9102	Oc1cccc(-c2nc(N3CCOCC3)c3oc4ncccc4c3n2)c1
101	101	CHEMBL1825096	O14965	2034	CS(=O)(=O)Nc1ccc(Nc2ncc3cnn(C4CCCCCC4)c3n2)cn1
102	102	CHEMBL535	P15735	1896	CCN(CC)CCNC(=O)c1c(C)[nH]c(/C=C2\C(=O)Nc3ccc(F)cc32)c1C
103	103	CHEMBL488436	P24941	10765	Cc1ncc(-c2ccnc(Nc3ccc(S(C)(=O)=O)cc3)n2)n1C(C)C
104	104	CHEMBL1873475	Q06187	7627	C=CC(=O)N1CCC[C@@H](n2nc(-c3ccc(Oc4ccccc4)cc3)c3c(N)ncnc32)C1
105	105	CHEMBL941	P16234	12103	Cc1ccc(NC(=O)c2ccc(CN3CCN(C)CC3)cc2)cc1Nc1nccc(-c2cccnc2)n1
106	106	CHEMBL1421	Q16539	5018	Cc1nc(Nc2ncc(C(=O)Nc3c(C)cccc3Cl)s2)cc(N2CCN(CCO)CC2)n1
107	107	CHEMBL2170427	O14965	1972	O=C(O)c1ccc(Nc2nccc(Nc3ccccc3F)n2)cc1
108	108	CHEMBL1916048	P48736	9172	Cc1cc(C)n2nc(N)cc2n1
109	109	CHEMBL1614771	O15530	3166	CCNc1cc(-c2ccc3c(N)[nH]nc3c2)nc(N)n1
110	110	CHEMBL535	Q9NQU5	4680	CCN(CC)CCNC(=O)c1c(C)[nH]c(/C=C2\C(=O)Nc3ccc(F)cc32)c1C
111	111	CHEMBL522891	O14965	2055	O=C(Nc1c[nH]nc1-c1nc2ccccc2[nH]1)c1ccccc1
112	112	CHEMBL247272	P06239	2296	c1ccc(-c2oc3ncnc(NCCN4CCNCC4)c3c2-c2ccccc2)cc1
113	113	CHEMBL537968	P36897	2116	Cc1cccc(-c2nc(Nc3ccc4[nH]ncc4c3)c3ccccc3n2)n1
114	114	CHEMBL21156	P29597	3340	CC(C)(C)c1nc2c3ccc(F)cc3c3c(=O)[nH]ccc3c2[nH]1
115	115	CHEMBL2057918	Q06187	7635	CN1CCN(c2ccc(Nc3cc(-c4cccc(-n5ccc6cc(C7CC7)cc(F)c6c5=O)c4CO)cn(C)c3=O)nc2)CC1
116	116	CHEMBL235157	O15530	3215	COc1cc2ncc3c(N)nc4c(C)c(N)ccc4c3c2cc1OC
117	117	CHEMBL1421	Q06187	2906	Cc1nc(Nc2ncc(C(=O)Nc3c(C)cccc3Cl)s2)cc(N2CCN(CCO)CC2)n1
118	118	CHEMBL445420	P24941	3870	O=C(Nc1ccccc1)c1cc[nH]n1
119	119	CHEMBL1230790	P48736	9237	CC(C)n1nc(-c2cccc(O)c2)c2c(N)ncnc21
120	120	CHEMBL513909	P53350	4966	CC[C@@H]1C(=O)N(C)c2cnc(Nc3ccc(C(=O)NC4CCN(C)CC4)cc3OC)nc2N1C1CCCC1
121	121	CHEMBL2170435	O14965	2000	O=C(O)c1ccc(Nc2nccc(Nc3ccccc3Br)n2)cc1
122	122	CHEMBL1230070	Q16539	4993	CCCNC(=O)c1cn2ncnc(Nc3cc(C(=O)Nc4ccon4)ccc3C)c2c1C
123	123	CHEMBL1938643	O60674	3688	CNC(=O)c1cnc(N)c2cc(-c3ccc(N4CCOCC4)cc3)sc12
124	124	CHEMBL590753	Q16539	5235	Nc1nccc(-c2c(-c3ccc(F)cc3)ncn2CC2CC2)n1
125	125	CHEMBL272028	P24941	3939	NS(=O)(=O)c1ccc(N/N=C2\C(=O)Nc3ccc(C(=O)NCCc4c[nH]cn4)cc32)cc1
126	126	CHEMBL257341	Q16539	5125	CC(C)Nc1nc2ccc(-c3ocnc3-c3ccccc3F)cc2s1
127	127	CHEMBL495727	O14965	1962	O=C(Nc1c[nH]nc1-c1nc2ccc(CN3CCOCC3)cc2[nH]1)NC1CC1
128	128	CHEMBL367625	P06493	10777	CCn1cnc2c(Nc3cccc(Cl)c3)nc(N[C@@H]3CCCC[C@@H]3N)nc21
129	129	CHEMBL572878	Q08345	10760	Cc1cc(Nc2cc(N3CCN(C)CC3)nc(Sc3ccc(NC(=O)C4CC4)cc3)n2)n[nH]1
130	130	CHEMBL1287853	O60674	13296	Cc1cnc(Nc2ccc(OCCN3CCCC3)cc2)nc1Nc1cccc(S(=O)(=O)NC(C)(C)C)c1
131	131	CHEMBL521851	P48736	9230	CS(=O)(=O)N1CCN(Cc2cc3nc(-c4cccc5[nH]ncc45)nc(N4CCOCC4)c3s2)CC1
132	132	CHEMBL363302	O14757	1654	O=C(O)CNc1ncnc2oc(-c3ccccc3)c(-c3ccccc3)c12
133	133	CHEMBL2146883	Q02750	3309	O=C(c1ccc(F)c(F)c1Nc1ccc(I)cc1F)N1CC(O)([C@@H]2CCCCN2)C1
134	134	CHEMBL1421	Q13882	7342	Cc1nc(Nc2ncc(C(=O)Nc3c(C)cccc3Cl)s2)cc(N2CCN(CCO)CC2)n1
135	135	CHEMBL494072	Q16539	5086	Cc1ccc(C(=O)NC2CC2)cc1-c1ccc2nc(NCCN3CCOCC3)ncc2c1
136	136	CHEMBL2152124	P48736	9166	COc1ccc(-c2cccc(S(=O)(=O)N3CCN(c4nccnc4-c4ccc(OC)cc4)CC3)c2)cc1
137	137	CHEMBL2177161	P49841	692	CN1CCN(S(=O)(=O)c2ccc(-c3cnc(N)c(C(=O)Nc4cccnc4)n3)cc2)CC1
138	138	CHEMBL483158	P29317	7174	COc1cc(Nc2ncc3c(n2)-c2ccc(Cl)cc2C(c2c(F)cccc2OC)=NC3)ccc1C(=O)O
139	139	CHEMBL428690	P50750	2236	CN1CC[C@H](c2c(O)cc(O)c3c(=O)cc(-c4ccccc4Cl)oc23)[C@H](O)C1
140	140	CHEMBL1230165	P68400	5487	O=C(O)c1ccc2c(c1)nc(Nc1cccc(Cl)c1)c1ccncc12
141	141	CHEMBL261849	Q16620	3597	COc1ccc(COc2ccc(Cc3cnc(N)nc3N)cc2OC)cc1
142	142	CHEMBL550073	O14757	1565	COC(=O)Cc1ccc2c(c1)NC(=O)c1ccc(-c3cncn3C)cc1N2
143	143	CHEMBL221484	Q02763	5556	Cc1ccc(C(=O)Nc2cc(CCCN(C)C)cc(C(F)(F)F)c2)cc1Nc1ncccc1-c1ccncn1
144	144	CHEMBL2177219	Q16539	5070	O=C(Nc1cc(Nc2ccc3c(c2)CCCCC3=O)ccc1F)c1ccccc1
145	145	CHEMBL245605	O14757	1575	COc1cc2c(cc1OC)-c1n[nH]c(-c3ccc(-c4nn[nH]n4)cc3)c1C2
146	146	CHEMBL505896	P08581	2961	COc1cc2c(Oc3ccc(-c4cnc(Cc5ccccc5)n(C)c4=O)cc3F)ccnc2cc1OCCCN1CCOCC1
147	147	CHEMBL1230011	P51955	318	CC[C@H]1CN(c2nc(-c3cc(OC)c(OC)c(OC)c3)cnc2N)CC[C@H]1C(=O)O
148	148	CHEMBL197277	Q16539	5164	O=S(=O)(Nc1cccc(Oc2ccc(F)cc2)c1)N1CCC(NCc2ccccc2O)CC1
149	149	CHEMBL1232772	Q16539	5113	CC(C)Nc1ncc2cc(Oc3ccc(F)cc3F)c(=O)n(C)c2n1
150	150	CHEMBL2322677	P49841	728	Clc1cc(-c2c[nH]c3ncccc23)cc(NC2CCCCC2)n1
151	151	CHEMBL488436	P06493	10778	Cc1ncc(-c2ccnc(Nc3ccc(S(C)(=O)=O)cc3)n2)n1C(C)C
152	152	CHEMBL2048674	P49841	689	O=C(Nc1cccnc1)c1ccnc2[nH]c(-c3ccsc3)nc12
153	153	CHEMBL295484	P24941	4198	Cc1nc(C)c(-c2ccnc(Nc3ccc(N(C)C)c([N+](=O)[O-])c3)n2)s1
154	154	CHEMBL2147763	P11309	9071	COc1ccc2c(c1CN1CCNCC1)O/C(=C\c1c[nH]c3ccccc13)C2=O
155	155	CHEMBL2177180	P49841	653	COCCCNC(=O)c1nc(-c2ccc(S(=O)(=O)N3CCN(C)CC3)cc2)cnc1N
156	156	CHEMBL1230607	P24941	4162	CC(C)CC(=O)Nc1n[nH]c2c1CN(C(=O)C1CCN(C)CC1)C2(C)C
157	157	CHEMBL364811	O14757	1589	CN(CCO)c1ncnc2oc(-c3ccccc3)c(-c3ccccc3)c12
158	158	CHEMBL2325741	P31749	2543	NC1(C(=O)N[C@@H](CCO)c2ccc(Cl)cc2)CCN(c2nc[nH]c3nccc2-3)CC1
159	159	CHEMBL1231124	O60674	3628	Cc1cc(Nc2nc(N[C@@H](C)c3ncc(F)cn3)ncc2Cl)[nH]n1
160	160	CHEMBL2325909	P52333	438	C[C@@H](NC(=O)c1c[nH]c2ncc(C3CC3)nc12)C(=O)N1CCCCC1
161	161	CHEMBL1615277	P51955	322	C[C@@H](Oc1cc(-n2cnc3cc(OC4CCN(C)CC4)ccc32)ccc1C(N)=O)c1ccccc1C(F)(F)F
162	162	CHEMBL1421	P51813	3481	Cc1nc(Nc2ncc(C(=O)Nc3c(C)cccc3Cl)s2)cc(N2CCN(CCO)CC2)n1
163	163	CHEMBL47590	P24941	4383	CNc1nc(C)c(-c2ccnc(Nc3ccc(O)cc3)n2)s1
164	164	CHEMBL38380	Q13464	2714	O=S(=O)(c1cccc2cnccc12)N1CCCNCC1
165	165	CHEMBL1084546	Q05397	227	CN(c1ncccc1CNc1nc(Nc2ccc3c(c2)CC(=O)N3)ncc1C(F)(F)F)S(C)(=O)=O
166	166	CHEMBL324942	P24941	4325	O=C(Nc1cc(C2CC2)n[nH]1)c1ccccc1
167	167	CHEMBL463323	P35968	5351	CNc1nccc(-c2cccnc2Oc2ccc(Nc3nc4ccc(C(F)(F)F)cc4[nH]3)c3ccccc23)n1
168	168	CHEMBL367263	O96017	4801	NC(=O)c1ccc2[nH]c(-c3ccc(Oc4cccc(O)c4)cc3)nc2c1
169	169	CHEMBL206109	P24941	6774	NS(=O)(=O)c1ccc(Nc2cc(OCC3CCCCC3)nc3ncnn23)cc1
170	170	CHEMBL2347960	P00533	857	CN(C)CCCC(=O)Nc1cccc(-c2c(-c3ccccc3)oc3ncnc(N[C@H](CO)c4ccccc4)c23)c1
171	171	CHEMBL233149	P24941	3900	N=C1NC(=O)/C(=C/c2ccc(-c3ccc(S(N)(=O)=O)cc3)o2)S1
172	172	CHEMBL939	O14976	10329	COc1cc2ncnc(Nc3ccc(F)c(Cl)c3)c2cc1OCCCN1CCOCC1
173	173	CHEMBL2170430	O14965	2005	O=C(O)c1ccc(Nc2nccc(Nc3ccccc3OC(F)(F)F)n2)cc1
174	174	CHEMBL470288	O14757	1544	NC(=O)Nc1sc(-c2ccc(Cl)cc2)cc1C(=O)N[C@H]1CCCNC1
175	175	CHEMBL193264	Q16539	5082	O=C(Nc1ccc2ccn(CCc3ccncc3)c2c1)c1cc(F)cc(N2CCOCC2)c1
176	176	CHEMBL1336	Q16539	5112	CNC(=O)c1cc(Oc2ccc(NC(=O)Nc3ccc(Cl)c(C(F)(F)F)c3)cc2)ccn1
177	177	CHEMBL1614774	O15530	3151	Nc1nc(-c2ccc3c(N)[nH]nc3c2)cc(N2CCO[C@H](C(=O)Nc3ccccc3)C2)n1
178	178	CHEMBL23327	P12931	973	CC(C)[C@H](CO)Nc1nc(Nc2cccc(Cl)c2)c2ncn(C(C)C)c2n1
179	179	CHEMBL460102	P24941	3968	Cc1ncc(-c2nc(Nc3ccc(C(=O)N4CC[C@H](N(C)C)C4)cc3)ncc2F)n1C(C)C
180	180	CHEMBL2031461	Q16539	5048	Cc1ccc(C(=O)Nc2ccon2)cc1-n1cnc2ccc(N3CCN(C)CC3)cc2c1=O
181	181	CHEMBL271131	P06239	2264	COc1cc(Nc2ncnc(-n3c(Nc4ccccc4)nc4ccccc43)n2)cc(OC)c1OC
182	182	CHEMBL2325905	P52333	441	C[C@@H](NC(=O)c1c[nH]c2ncc(C3CC3)nc12)C(C)(C)O
183	183	CHEMBL1614701	Q02750	3297	Cn1cnc2c(F)c(Nc3ccc(Br)cc3Cl)c(C(=O)NOCCO)cc21
184	184	CHEMBL601719	P08922	197	C[C@@H](Oc1cc(-c2cnn(C3CCNCC3)c2)cnc1N)c1c(Cl)ccc(F)c1Cl
185	185	CHEMBL2042136	P51955	325	C[C@@H](Oc1cc(-c2cc(-c3cc(CN(C)C)cs3)cnc2N)ccc1C(N)=O)c1ccccc1C(F)(F)F
186	186	CHEMBL522892	P22455	926	CN1CCN(c2ccc3nc(-c4c(N)c5c(F)cccc5[nH]c4=O)[nH]c3c2)CC1
187	187	CHEMBL2152944	Q16539	5095	O=C1c2ccc(Nc3ccc(F)cc3F)cc2CCc2ccc(OC[C@H](O)CO)cc21
188	188	CHEMBL455946	P24941	4177	NS(=O)(=O)c1ccc(NC(=O)c2n[nH]c3ccccc23)cc1
189	189	CHEMBL2031238	Q16539	5045	Cc1ccc(NC(=O)c2ccoc2)cc1-n1cnc2ccc(N3CCN(C)CC3)cc2c1=O
190	190	CHEMBL2147770	P11309	9072	COc1ccc2c(c1CN1CCNCC1)O/C(=C\c1c[nH]c3cccnc13)C2=O
191	191	CHEMBL1825101	O14965	1991	CS(=O)(=O)N(CCN)c1ccc(Nc2ncc3cnn(C4CCCCCC4)c3n2)cn1
192	192	CHEMBL191003	O14965	6805	Nc1nc(Nc2ccc(S(N)(=O)=O)cc2)nn1C(=O)c1c(F)cccc1F
193	193	CHEMBL231568	P35968	5316	CNC(=O)c1cc(Oc2ccc3oc(Nc4ccc(Cl)c(OC[C@@H]5CCCN5C)c4)nc3c2)ccn1
194	194	CHEMBL598194	P31751	1913	NC1(C(=O)NCc2ccc(Cl)cc2)CCN(c2ncnc3[nH]ccc23)CC1
195	195	CHEMBL1223526	O14757	1567	Cc1cc2n[nH]c(=O)n2c2cc(-c3ccc[nH]3)ccc12
196	196	CHEMBL472212	Q14289	87	CN(c1ccccc1CNc1nc(Nc2ccc3c(c2)CC(=O)N3)ncc1C(F)(F)F)S(C)(=O)=O
197	197	CHEMBL478409	P24941	4256	COCCNS(=O)(=O)c1ccc(Nc2nccc(-c3cnc(C)n3C(C)C)n2)cc1
198	198	CHEMBL271140	P06239	2288	Cc1ccc(NC(=O)c2cccc(C(F)(F)F)c2C)cc1C(=O)Nc1cnc(Nc2ccc(N3CCN(C)CC3)cc2)nc1
199	199	CHEMBL509032	Q9UM73	5365	COc1cc(N2CCC(N3CCN(C)CC3)CC2)ccc1Nc1ncc(Cl)c(Nc2ccccc2S(=O)(=O)C(C)C)n1
200	200	CHEMBL60254	P25098	1707	O=C(N[C@@H]1CNCCC[C@H]1OC(=O)c1cc(O)c(C(=O)c2c(O)cccc2C(=O)O)c(O)c1)c1ccc(O)cc1
201	201	CHEMBL509101	P08581	6769	O=C(Nc1ccc(Oc2ccnc3[nH]ccc23)c(F)c1)c1cccn(-c2ccc(F)cc2)c1=O
202	202	CHEMBL587723	P00533	858	CCN1CCN(Cc2ccc(-c3cc4c(N[C@H](C)c5ccccc5)ncnc4[nH]3)cc2)CC1
203	203	CHEMBL45408	P24941	3871	Cc1nc(C)c(-c2ccnc(Nc3cccc([N+](=O)[O-])c3)n2)s1
204	204	CHEMBL2152296	P23458	1443	CC(C)(C)OC(=O)N[C@@H]1CC[C@@H](n2cnc3cnc4[nH]ccc4c32)C1
205	205	CHEMBL272267	P30291	213	Cn1c2cc(C(=O)NCCN3CCCC3)c(O)cc2c2c3c(c(-c4ccccc4Cl)cc21)C(=O)NC3=O
206	206	CHEMBL2171931	P48736	9173	Cc1c(-c2ccccn2)nc2cc(F)ccc2c1N1CC2(CCOCC2)c2ncc(N3CCOCC3)cc21
207	207	CHEMBL2165017	P48736	9232	COc1ccc(Nc2ncc(CN3CCN(S(C)(=O)=O)CC3)cc2-c2nc(C)nc(N)n2)cn1
208	208	CHEMBL1688212	O15530	3159	O=C1NCCc2ccccc21
209	209	CHEMBL1738942	Q16539	5120	CC(C)(C)c1cc(NC(=O)Nc2nccs2)n(-c2ccc(CC(=O)O)cc2)n1
210	210	CHEMBL461831	P08581	2988	COc1cc2nccc(Oc3ccc(-c4cnc(Nc5ccc(F)cc5)n(C)c4=O)cc3F)c2cc1OC
211	211	CHEMBL490080	P07333	2312	CONC(=O)c1cn(C2CCCCC2)c2nc(Nc3ccc(CCN4CCCC4)cc3)ncc2c1=O
212	212	CHEMBL289277	P68400	5417	Cc1cc(O)c2c(c1)C(=O)c1cc(O)cc(O)c1C2=O
213	213	CHEMBL1873475	P00533	9433	C=CC(=O)N1CCC[C@@H](n2nc(-c3ccc(Oc4ccccc4)cc3)c3c(N)ncnc32)C1
214	214	CHEMBL396056	P35968	5324	COC(=O)Nc1nc2cc(Oc3ccc(NC(=O)Nc4cc(C(F)(F)F)ccc4F)cc3)ccc2[nH]1
215	215	CHEMBL274064	Q16539	5193	Nc1nccc(-c2c(-c3ccc(F)cc3)ncn2C2CCNCC2)n1
216	216	CHEMBL1234089	P24941	4035	N=C(N)NS(=O)(=O)c1ccc(N/C=C2\C(=O)Nc3ccccc32)cc1
217	217	CHEMBL152596	Q16539	5006	Nc1ccccc1Nc1ccc(C(=O)c2ccccc2)cc1
218	218	CHEMBL403673	P54760	365	COc1ccc(Nc2ncnc(Nc3cc(OC)c(OC)c(OC)c3)n2)cc1Cl
219	219	CHEMBL2207506	O14965	2070	Cc1cc(CN2CCN(c3c(Br)cnc4[nH]c(-c5cncn5C)nc34)CC2)no1
220	220	CHEMBL590335	O96017	4769	NC(=O)c1ccc(-c2cc(-c3cccc4c3OCO4)cnc2N)cc1
221	221	CHEMBL2023534	Q9UM73	5372	COc1cc(Nc2nccc(N3CCC[C@H](C(=O)NCc4ccc(C)cc4)C3)n2)cc(OC)c1OC
222	222	CHEMBL571159	O15530	3226	COCCOc1cc2ncc3c(N)nc(-n4ccnc4)cc3c2cc1OC
223	223	CHEMBL1230165	P11309	8656	O=C(O)c1ccc2c(c1)nc(Nc1cccc(Cl)c1)c1ccncc12
224	224	CHEMBL2347963	P00533	821	CN(C)CCC(=O)Nc1cccc(-c2c(-c3ccccc3)oc3ncnc(N[C@H](CO)c4ccccc4)c23)c1
225	225	CHEMBL203407	P24941	3994	NS(=O)(=O)c1ccc(Nc2cc(OC3CCCCC3)nc3ncnn23)cc1
226	226	CHEMBL1234931	Q16539	4984	Cc1ccc(C(=O)Nc2ccon2)cc1NC(=O)c1cnn(-c2ccccc2)c1N
227	227	CHEMBL252535	Q16539	5228	CONC(=O)c1ccc(C)c(Nc2ncnn3cc(C(=O)N[C@@H](C)c4ccccc4)c(C)c23)c1
228	228	CHEMBL271952	P24941	3972	NS(=O)(=O)c1ccc(N/N=C2\C(=O)Nc3ccc4[nH]nnc4c32)cc1
229	229	CHEMBL522891	P24941	4228	O=C(Nc1c[nH]nc1-c1nc2ccccc2[nH]1)c1ccccc1
230	230	CHEMBL476351	Q16539	5028	Cc1ccc(NC(=O)c2ccnc(N3CCOCC3)c2)cc1-c1ccc(C(=O)NCC2CC2)cc1
231	231	CHEMBL475251	P43405	1169	COc1cc(Nc2ncc(F)c(Nc3ccc4c(n3)NC(=O)C(C)(C)O4)n2)cc(OC)c1OC
232	232	CHEMBL21156	P52333	434	CC(C)(C)c1nc2c3ccc(F)cc3c3c(=O)[nH]ccc3c2[nH]1
233	233	CHEMBL445799	P08581	7413	COc1ccc2c(Oc3ccc(NC(=O)c4c(C)n(CC(C)(C)O)n(-c5ccccc5)c4=O)cc3F)ccnc2c1
234	234	CHEMBL1234108	O96017	4803	Oc1ccc(-c2ccn[nH]2)cc1-c1nc(N[C@H]2CCNC2)c2ccccc2n1
235	235	CHEMBL153843	P35968	6289	O=C(Nc1cccc(C(F)(F)F)c1)c1ccccc1NCc1ccncc1
236	236	CHEMBL101035	Q16539	5101	Cc1ccc(-n2nc(C(C)(C)C)cc2NC(=O)Nc2ccc(OCCN3CCOCC3)cc2)cc1
237	237	CHEMBL1673039	O15075	13907	COc1cc(N2CCN(C)CC2)ccc1Nc1ncc2c(n1)N(C)c1ccccc1C(=O)N2C
238	238	CHEMBL1614776	O15530	3171	C[C@H]1CC[C@@H](NC(=O)OC(C)(C)C)CN1c1cc(-c2ccc3c(N)[nH]nc3c2)nc(N)n1
239	239	CHEMBL1234086	P24941	4219	CNS(=O)(=O)Cc1ccc(N/N=C2\C(=O)Nc3ccc4ncsc4c32)cc1
240	240	CHEMBL2029903	O14965	1964	CN1CCN(C(=O)c2cc(Nc3ncc4cc(C(N)=O)n(C5CCCC5)c4n3)cn2C)CC1
241	241	CHEMBL1235213	P24941	3895	CCOc1ccc(Nc2c(C)c(N[C@H]3CCCNC3)nc3ccnn23)cc1
242	242	CHEMBL1615278	P51955	306	C[C@@H](Oc1cc(-n2cnc3ccc(OC4CCN(C)CC4)cc32)sc1C(N)=O)c1ccccc1C(F)(F)F
243	243	CHEMBL21156	O60674	3708	CC(C)(C)c1nc2c3ccc(F)cc3c3c(=O)[nH]ccc3c2[nH]1
244	244	CHEMBL98350	P11309	2398	O=c1cc(N2CCOCC2)oc2c(-c3ccccc3)cccc12
245	245	CHEMBL2177736	P43405	1190	NC(=O)c1cnc(N[C@@H]2CCCC[C@@H]2N)nc1Nc1cccc(-n2nccn2)c1
246	246	CHEMBL386051	P29317	7193	CSc1cccc(Nc2ncc3cc(-c4c(Cl)cccc4Cl)c(=O)n(C)c3n2)c1
247	247	CHEMBL1738944	Q16539	5102	Cc1ccc(-n2nc(C(C)(C)C)cc2NC(=O)Nc2nc(CCOCc3ccccc3)cs2)cc1
248	248	CHEMBL48082	P49759	14208	Nc1nccc(-c2c[nH]c3ccccc23)n1
249	249	CHEMBL2348417	P00533	782	O=C(NCCO)C1=Cc2c(ncnc2Nc2ccc(Oc3cccc4sccc34)c(Cl)c2)NCC1
250	250	CHEMBL21156	O43293	382	CC(C)(C)c1nc2c3ccc(F)cc3c3c(=O)[nH]ccc3c2[nH]1
251	251	CHEMBL2017978	P48736	9234	COc1ccc(Nc2cc(-c3cnc(N)nc3)nc(N3CCOCC3)n2)cc1OC
252	252	CHEMBL496102	P08581	2995	COc1ccc2c(OCc3nnc4ccc(-c5ccccc5)nn34)ccnc2c1
253	253	CHEMBL1738698	P08069	997	COc1cc(Nc2nccc(Nc3cnc4ccccc4c3)n2)ccc1N1CCOCC1
254	254	CHEMBL2010809	O14757	1599	NCCNC(=O)c1cncc(-c2cnc(Nc3cc(N4CCOCC4)ccn3)s2)c1
255	255	CHEMBL518174	P08581	2967	COc1ccc2c(Oc3ccc(NC(=O)c4c(C)n(C[C@@H](C)O)n(-c5ccccc5)c4=O)cc3F)ccnc2c1
256	256	CHEMBL391229	P24941	4149	O=C1Nc2ccc3ncsc3c2/C1=C/Nc1ccc2c(c1)CS(=O)(=O)C2
257	257	CHEMBL2334583	Q99558	2207	Nc1ncc2c(n1)-c1c([nH]c3ccc(Br)cc13)CCC2
258	258	CHEMBL319467	P24941	4142	NS(=O)(=O)c1ccc(Nc2nc(OCC3CCCCC3)c3nc[nH]c3n2)cc1
259	259	CHEMBL319467	P06493	7367	NS(=O)(=O)c1ccc(Nc2nc(OCC3CCCCC3)c3nc[nH]c3n2)cc1
260	260	CHEMBL408070	P06239	2293	Cc1ccc(C(=O)Nc2cccc(C(F)(F)F)c2)cc1C(=O)Nc1cnc(Nc2ccc(N3CCN(C)CC3)cc2)nc1
261	261	CHEMBL535	Q92918	11075	CCN(CC)CCNC(=O)c1c(C)[nH]c(/C=C2\C(=O)Nc3ccc(F)cc32)c1C
262	262	CHEMBL2152125	P48736	9162	CNC(=O)c1nc(-c2cccc(-c3nnn[nH]3)c2)cnc1N
263	263	CHEMBL2152405	P23458	1447	CC(C)N1CCC[C@H]1C(=O)N1CCC(n2cnc3cnc4[nH]ccc4c32)CC1
264	264	CHEMBL89363	P11362	3552	Cc1c[nH]c(/C=C2\C(=O)Nc3ccccc32)c1CCC(=O)O
265	265	CHEMBL103667	Q16539	5255	Cc1ccc(-n2nc(C(C)(C)C)cc2NC(=O)Nc2ccc(OCCN3CCOCC3)c3ccccc23)cc1
266	266	CHEMBL306380	P07949	3373	Cc1ccc(-c2nn(C(C)(C)C)c3ncnc(N)c23)cc1
267	267	CHEMBL1084546	Q14289	8686	CN(c1ncccc1CNc1nc(Nc2ccc3c(c2)CC(=O)N3)ncc1C(F)(F)F)S(C)(=O)=O
268	268	CHEMBL413552	P11309	2421	O=c1c(O)c(-c2ccc(O)c(O)c2)oc2cc(O)c(O)c(O)c12
269	269	CHEMBL562314	O14757	1636	NC[C@H]1CN(c2c(-c3ccccc3)cnc3[nH]ncc23)CCO1
270	270	CHEMBL2152305	O60674	3671	c1ccc(CN2CCC(n3cnc4cnc5[nH]ccc5c43)CC2)cc1
271	271	CHEMBL1234002	P06239	2265	CCN(CC)CCOc1ccc(Nc2ncc3c(n2)N(C)C(=O)N(c2c(Cl)cccc2Cl)C3)cc1
272	272	CHEMBL387385	P28482	2612	O=C(N[C@H](CO)c1ccc(F)c(Cl)c1)c1cc(-c2n[nH]cc2-c2cccc(Cl)c2)c[nH]1
273	273	CHEMBL572878	P00519	1090	Cc1cc(Nc2cc(N3CCN(C)CC3)nc(Sc3ccc(NC(=O)C4CC4)cc3)n2)n[nH]1
274	274	CHEMBL445162	P54760	353	CS(=O)(=O)c1cccc(Nc2nccc(Nc3c(Cl)ccc4c3OCO4)n2)c1
275	275	CHEMBL487274	O14757	1620	Cc1cc2n[nH]c(=O)n2c2ccccc12
276	276	CHEMBL96741	Q16539	5243	Fc1ccc(-c2ncn(CC3CC3)c2-c2ccncc2)cc1
277	277	CHEMBL568874	Q16539	5085	Cc1ccc(-n2nc(C(C)(C)C)cc2NC(=O)Nc2cccc(Nc3ccnc4ccc([N+](=O)[O-])cc34)c2)cc1
278	278	CHEMBL1230350	Q16539	4995	Fc1ccc(Oc2ncc3c(NC4CCOCC4)n[nH]c3n2)c(F)c1
279	279	CHEMBL598973	O96017	4761	CN(C)CCNC(=O)c1cc(-c2scc3c2OCCO3)cnc1N
280	280	CHEMBL2331664	P48736	9225	Cc1ccc(-c2ccc3ncc4c(c3n2)n(C2CCN(C(=O)[C@H](C)O)CC2)c(=O)n4C)cn1
281	281	CHEMBL2047943	P33981	7978	Cc1cc(N2CCOCC2)ccc1Nc1nc(NC2CCCCC2)c2nc[nH]c2n1
282	282	CHEMBL2029688	P08581	2963	O=C1c2c(nnn2Cc2ccc3ncccc3c2)CCN1c1ccccc1
283	283	CHEMBL2031465	Q16539	5206	Cc1ccc(C(=O)NC2CC2)cc1-n1cnc2ccc(N3CCN(C)CC3)cc2c1=O
284	284	CHEMBL56904	P12931	986	CN1CCN(Cc2ccc(C(=O)Nc3cccc(Nc4nccc(-c5cccnc5)n4)c3)cc2)CC1
285	285	CHEMBL226403	Q16644	4590	O=C1NCCc2[nH]c(-c3ccnc(-c4cnc5ccccc5c4)c3)cc21
286	286	CHEMBL1088751	Q16539	5115	CNC(=O)c1ccc(C)c(-n2c(C)cc(OCc3ccc(F)cc3F)c(Br)c2=O)c1
287	287	CHEMBL566515	P29320	2841	COc1ccccc1-n1c(-c2cc(O)ccc2C)cn2c3c(=O)[nH]c(=O)n(C)c3nc12
288	288	CHEMBL233349	P24941	3949	N=C1NC(=O)/C(=C/c2ccc(-c3ccc(C(=O)O)cc3)o2)S1
289	289	CHEMBL1738828	Q08881	14	O=C(Nc1cc(-c2ccncc2)c[nH]c1=O)c1ccccc1
290	290	CHEMBL2348852	P43405	1157	CC(C)NC(=O)c1c[nH]c2ncc(-c3nn(C)c4cc(Cl)ccc34)nc12
291	291	CHEMBL2042135	P51955	312	C[C@H](/C=C\C(F)(F)F)Oc1cc(-c2cc(-c3cc(CN(C)C)cs3)cnc2N)ccc1C(N)=O
292	292	CHEMBL570427	Q16539	5064	Cc1ccc(-n2nc(C(C)(C)C)cc2NC(=O)Nc2cccc(Nc3ccnc4ccc(N)cc34)c2)cc1
293	293	CHEMBL1938654	O60674	3626	CNC(=O)c1cnc(N)c2cc(-c3ccc(S(=O)(=O)NC(C)(C)C)cc3)sc12
294	294	CHEMBL1235315	P52333	444	O=C1CCN(c2ncc(C(F)(F)F)c(C3=C(c4c[nH]c5ccccc45)C(=O)NC3=O)n2)CC1
295	295	CHEMBL24828	P07949	3364	COc1cc2/c(=N/c3ccc(Br)cc3F)nc[nH]c2cc1OCC1CCN(C)CC1
296	296	CHEMBL2012881	O14757	1583	O=c1[nH]nc2cc(CO)c3ccc(-c4ccc[nH]4)cc3n12
297	297	CHEMBL410295	P06239	2272	Cc1cccc(C)c1-n1c(=O)c2cnc(Nc3ccc(N4CCN(C)CC4)cc3)nc2n2c3ccccc3nc12
298	298	CHEMBL2023556	Q9UM73	5397	COc1cc(Nc2nccc(N3CCC[C@H](C(=O)NCc4cccc(OC(F)(F)F)c4)C3)n2)cc(OC)c1OC
299	299	CHEMBL1614725	P04626	9323	CC(C)(O)CC(=O)NCCn1ccc2ncnc(Nc3ccc(Oc4cccc(C(F)(F)F)c4)c(Cl)c3)c21
300	300	CHEMBL1170126	O14757	1668	c1ccc2c(-c3cnc4cnc(-c5cn[nH]c5)cn34)c[nH]c2c1
301	301	CHEMBL2203563	P48730	2179	COc1cnc(COc2ccc(F)c(F)c2)cc1-c1cc2c([nH]1)CCNC2=O
302	302	CHEMBL1614777	O15530	3190	C[C@@H]1C[C@@H](NC(=O)OC(C)(C)C)CN(c2cc(-c3ccc4c(N)[nH]nc4c3)nc(N)n2)C1
303	303	CHEMBL572878	Q9UQB9	11124	Cc1cc(Nc2cc(N3CCN(C)CC3)nc(Sc3ccc(NC(=O)C4CC4)cc3)n2)n[nH]1
304	304	CHEMBL1336	P35968	5336	CNC(=O)c1cc(Oc2ccc(NC(=O)Nc3ccc(Cl)c(C(F)(F)F)c3)cc2)ccn1
305	305	CHEMBL2035603	P11309	2384	O=c1[nH]c(-c2ccccc2Cl)nc2c1oc1ccc(Br)cc12
306	306	CHEMBL2170957	P08581	3035	Oc1ccc(Cc2nnc3ncc(-c4ccc(F)cc4)nn23)cc1
307	307	CHEMBL1738841	P08069	1036	C[C@H]1C(=O)N(c2ccc(S(=O)(=O)C(F)(F)F)cc2)C(=O)N1Cc1ccnc2ccccc12
308	308	CHEMBL491429	P35968	5308	O=C(Nc1cncnc1)c1c(Cl)ccc2c(Nc3cccc(C(F)(F)F)c3)noc12
309	309	CHEMBL189434	O14757	1582	OCCNc1ncnc2oc(-c3ccccc3)c(-c3ccccc3)c12
310	310	CHEMBL2147845	P11309	2411	COc1ccc2c(c1CN1CCNCC1)O/C(=C\c1n[nH]c3ccccc13)C2=O
311	311	CHEMBL325606	P24941	4037	NC(=O)c1ccc(C(=O)Nc2cc(C3CC3)[nH]n2)cc1
312	312	CHEMBL227381	P31751	1922	O=S(=O)(NCCNCCOCc1ccc(Cl)cc1)c1cccc2cnccc12
313	313	CHEMBL518383	P24941	4401	O=C(Nc1ccc(F)cc1)c1n[nH]cc1NC(=O)c1c(F)cccc1F
314	314	CHEMBL1236095	P33981	4729	CCc1cccc(CC)c1NC(=O)c1nn(C)c2c1CCc1cnc(Nc3ccc(C(=O)NC4CCN(C)CC4)cc3OC(F)(F)F)nc1-2
315	315	CHEMBL408150	Q16539	5207	Cc1ccc(NC(=O)c2cccc(N3CCOCC3)c2)cc1Nc1ncnn2cc(C(=O)N[C@@H](C)c3ccccc3)c(C)c12
316	316	CHEMBL478649	Q16539	5108	Cc1ccc(C(=O)NC2CC2)cc1-c1ccc(C(=O)NCC2CC2)cc1
317	317	CHEMBL452021	O14757	1579	CN(C)CCOc1ccc(-c2cc(C(N)=O)c(NC(N)=O)s2)cc1
318	318	CHEMBL99203	P28482	14665	Nc1ncnc2c1c(I)cn2[C@@H]1O[C@H](CO)[C@@H](O)[C@H]1O
319	319	CHEMBL375530	P68400	5460	OC[C@H]1O[C@@H](n2cnc3cc(Cl)c(Cl)cc32)[C@H](O)[C@@H]1O
320	320	CHEMBL1087397	P15056	3116	CN(C)Cc1ccc(-c2cnn3c(-c4cccc(NC(=O)c5cccc(C(F)(F)F)c5)c4)ccnc23)cc1
321	321	CHEMBL1236822	P31749	2548	NC[C@H](Cc1ccc(Cl)cc1)C(=O)N1CCN(c2ncnc3[nH]ccc23)CC1
322	322	CHEMBL1083185	P53779	3471	COc1cc2c(cc1Cl)C(c1cccc(Br)c1)=NCC2
323	323	CHEMBL480411	O60674	3646	CC(C)(C)NS(=O)(=O)c1ccc(-c2ccc3[nH]nc(N)c3c2)cc1
324	324	CHEMBL575099	P36897	2092	COc1cc(Nc2cc(Oc3cc(C)c(C)nc3-c3ccccn3)ccn2)cc(OC)c1OC
325	325	CHEMBL220320	P53779	3444	O=C(NCc1ccccc1)c1cc(-c2n[nH]cc2-c2cccc(Cl)c2)c[nH]1
326	326	CHEMBL1230337	P51955	307	COc1cc(-c2cnc(N)c(-c3ccc(C(=O)O)c(C)c3)n2)cc(OC)c1OC
327	327	CHEMBL278894	P24941	3875	CC(C)(C)Nc1nc(C(F)(F)F)nc2ccc(-c3cccc(N)c3)cc12
328	328	CHEMBL406652	P11309	2462	O=C(O)c1cccc2c(-c3ccccc3)c(-c3ccccc3)[nH]c12
329	329	CHEMBL255465	O96017	4808	NC1=N/C(=C2/CCNC(=O)c3[nH]ccc32)C(=O)N1
330	330	CHEMBL941	P06239	2290	Cc1ccc(NC(=O)c2ccc(CN3CCN(C)CC3)cc2)cc1Nc1nccc(-c2cccnc2)n1
331	331	CHEMBL1091199	Q16539	5234	Cc1ccc(C(=O)NC2CC2)cc1-c1cc2cnn(-c3ccc(F)cc3F)c2n(C)c1=O
332	332	CHEMBL103667	O94804	10026	Cc1ccc(-n2nc(C(C)(C)C)cc2NC(=O)Nc2ccc(OCCN3CCOCC3)c3ccccc23)cc1
333	333	CHEMBL2031893	P35968	5318	COc1cc2nccc(Oc3ccc(NC(=O)c4c(C)n(C)n(-c5ccccc5)c4=O)cc3F)c2cc1OC
334	334	CHEMBL1234085	P24941	4376	CNS(=O)(=O)c1ccc(N/C=C2\C(=O)Nc3ccccc32)cc1
335	335	CHEMBL270548	P35968	5348	COc1cc2nccc(Oc3ccc4c(c3)OCCN4C(=O)Nc3ccc(Cl)cc3)c2cc1OC
336	336	CHEMBL2316958	P42336	9294	CC(C)=CC(=O)CCC(=O)N1CCN(Cc2cc3nc(-c4cccc5[nH]ncc45)nc(N4CCOCC4)c3s2)CC1
337	337	CHEMBL259833	P31749	6763	Clc1c[nH]c2ncnc(N3CCc4[nH]cnc4C3)c12
338	338	CHEMBL2178352	P00533	9569	CN1CCN(c2ccc(Nc3ncc4nc(Nc5ccccc5)n(C5CCCC5)c4n3)cc2)CC1
339	339	CHEMBL428496	P42336	9275	COC[C@H]1OC(=O)c2coc3c2[C@@]1(C)C1=C(C3=O)[C@@H]2CCC(=O)[C@@]2(C)C[C@H]1OC(C)=O
340	340	CHEMBL1085177	P48736	9185	Cc1nc(N)ncc1-c1nc(N2CCOCC2)c2sc(CN3CCN(S(C)(=O)=O)CC3)cc2n1
341	341	CHEMBL1614773	O15530	3187	C[C@@H]1COCCN1c1cc(-c2ccc3c(N)[nH]nc3c2)nc(N)n1
342	342	CHEMBL565612	P17252	3039	CN1CCN(c2nc(C3=C(c4c[nH]c5ccccc45)C(=O)NC3=O)c3ccccc3n2)CC1
343	343	CHEMBL86795	P24941	4118	c1ccc2[nH]ncc2c1
344	344	CHEMBL1233300	Q13464	2707	O=S(=O)(c1cccc2c(O)nccc12)N1CCCNCC1
345	345	CHEMBL1688215	O15530	3183	Nc1nccc(-c2ccc3c(N)n[nH]c3c2)n1
346	346	CHEMBL1968515	Q05397	247	O=C1CN2C(=NN1)COc1ccccc12
347	347	CHEMBL1289494	P35968	5349	COc1cc2nccc(Oc3ccc(NC(=O)Nc4cc(C)on4)c(Cl)c3)c2cc1OC
348	348	CHEMBL1231624	O14757	1635	NC(=O)c1nnc(N[C@H]2CCCNC2)c2cc(-c3ccc(Cl)cc3)sc12
349	349	CHEMBL1092764	P53779	3464	CN(C)CCCC(=O)Nc1cc(C(=O)O)cc(-c2n[nH]c3cc(Nc4ccccc4Cl)ccc23)c1
350	350	CHEMBL1289926	P35968	5311	CNC(=O)c1ccccc1Sc1ccc2c(/C=C/c3ccccn3)n[nH]c2c1
351	351	CHEMBL221595	Q16539	5009	O=C1c2ccccc2C(=O)N1CCCN(c1ccc(=O)n(-c2ccccc2Cl)n1)c1ccc(F)cc1Cl
352	352	CHEMBL219158	Q02763	5550	CNc1nccc(-c2cccnc2Oc2cc(C(=O)Nc3cc(C(F)(F)F)ccc3N3CCOCC3)ccc2C)n1
353	353	CHEMBL500779	O60674	3675	Nc1n[nH]c2ccc(-c3ccccc3)cc12
354	354	CHEMBL202930	O14757	1682	COc1cc(-c2ccc3c(c2)NC(=O)/C3=C\c2ccc[nH]2)ccc1O
355	355	CHEMBL1081312	P08631	2648	Nc1ncnc2c1c(-c1cnc3[nH]ccc3c1)nn2C1CCCC1
356	356	CHEMBL2170597	O14965	2045	O=C(O)c1ccc(Nc2nccc(Nc3ccccc3)n2)cc1
357	357	CHEMBL1800911	Q16539	5239	Cc1ccc(C(=O)NC2CC2)cc1-c1ccc2c(c1)NC(=O)C21CCCC1
358	358	CHEMBL500724	P54760	371	NC(=O)c1cccc(Nc2nccc(Nc3c(Cl)ccc4c3OCO4)n2)c1
359	359	CHEMBL2171133	Q9NZJ5	2670	Nc1nccc2scc(-c3ccc4c(c3)CCN4C(=O)Cc3ccccc3)c12
360	360	CHEMBL2069328	P48736	13411	CC(=O)c1ccc(-c2sc(NC(=O)NCCC(=O)NC(C)(C)C)nc2C)cc1
361	361	CHEMBL258202	Q16539	5000	CC[C@@H](C)Nc1ncc(C(=O)Nc2cc(C(=O)NC)ccc2C)s1
362	362	CHEMBL1232784	Q16539	5209	C[C@@H](Cn1ncnn1)Nc1ncc2cc(Oc3ccc(F)cc3F)c(=O)n(C)c2n1
363	363	CHEMBL1644639	P53779	3469	O=c1n(C2CCOCC2)nc(-c2ccnc(NC3CCCCC3)c2)n1-c1ccc2ccccc2c1
364	364	CHEMBL2037200	P11309	8653	CN1CCCN(C(=O)c2cccc(-c3ccc(/C=C4/C(=O)Nc5ccc(Cl)cc54)o3)c2)CC1
365	365	CHEMBL220320	P28482	2570	O=C(NCc1ccccc1)c1cc(-c2n[nH]cc2-c2cccc(Cl)c2)c[nH]1
366	366	CHEMBL1090356	P00533	810	O=C(Cc1ccccc1)Nc1cccc(-c2nc3sccn3c2-c2ccnc(Nc3ccc(N4CCOCC4)cc3)n2)c1
367	367	CHEMBL576387	P11309	2393	CN(C)Cc1nc2c(sc3ccc(/C=C/C4CC4)cc32)c(=O)[nH]1
368	368	CHEMBL563187	O14757	1537	NC(=O)c1ccccc1-c1ccc2c(c1)Nc1ccccc1NC2=O
369	369	CHEMBL2325903	P52333	431	C[C@H](NC(=O)c1c[nH]c2ncc(C3CC3)nc12)C(C)(C)C
370	370	CHEMBL2032371	P11309	2399	NC(=O)c1ccc2cccc(O)c2n1
371	371	CHEMBL363648	Q16539	5033	CCc1nc(-c2cccc(C)c2)c(-c2ccnc(NC(=O)c3ccccc3)c2)s1
372	372	CHEMBL1232769	Q16539	5119	C[C@H](CS(C)(=O)=O)Nc1ncc2cc(Oc3ccc(F)cc3F)c(=O)n(C)c2n1
373	373	CHEMBL1234087	P24941	4295	O=C1Nc2ccc(-c3cnco3)cc2/C1=C/Nc1ccc2c(c1)CS(=O)(=O)C2
374	374	CHEMBL1236707	P51955	299	COc1cccc(-c2cnc(N)c(N3CCC(C(=O)O)CC3)n2)c1
375	375	CHEMBL2152126	P48736	9252	CC(C)c1ccc(-c2nccnc2N2CCN(S(=O)(=O)c3cccc(-c4cnc(N)nc4)c3)CC2)cc1
376	376	CHEMBL1234815	P48736	9188	Cn1nc(-c2ccc3ccccc3c2)c2c(N)ncnc21
377	377	CHEMBL592445	P48736	13412	CN(C)C1CCN(C(=O)c2ccc(NC(=O)Nc3ccc(-c4nc(N5CCOCC5)nc(N5CCOCC5)n4)cc3)cc2)CC1
378	378	CHEMBL1233942	P49137	9473	CN1CC2(CNC(=O)c3c2[nH]c2c3CCc3cnc(-c4ccccc4F)cc3-2)C1
379	379	CHEMBL1234980	P51955	304	CCOc1cc(-c2nc(-c3cc(OC)c(OC)c(OC)c3)cnc2N)ccc1C(=O)O
380	380	CHEMBL103667	P15056	3085	Cc1ccc(-n2nc(C(C)(C)C)cc2NC(=O)Nc2ccc(OCCN3CCOCC3)c3ccccc23)cc1
381	381	CHEMBL519939	P36897	2098	CC(=O)Nc1nc(-c2ccc(F)c(C)n2)c(-c2ccc3nccnc3c2)[nH]1
382	382	CHEMBL502835	P35968	5334	COC(=O)c1ccc2c(c1)NC(=O)/C2=C(\Nc1ccc(N(C)C(=O)CN2CCN(C)CC2)cc1)c1ccccc1
383	383	CHEMBL2325904	P52333	450	C[C@H](NC(=O)c1c[nH]c2ncc(C3CC3)nc12)C(C)(C)O
384	384	CHEMBL271138	O14757	1578	c1nc(N2CCOCC2)c2nc[nH]c2n1
385	385	CHEMBL1945723	Q16539	5192	CCn1c(=O)c(-c2cc(C(=O)NC3CC3)ccc2C)cc2nnc(-c3c(F)cccc3Cl)n21
386	386	CHEMBL409038	P11309	2359	Nc1nccc(-c2ccc3noc(-c4ccc(Cl)cc4)c3c2)n1
387	387	CHEMBL573339	P42336	9290	Oc1cccc(-c2nc(N3CCOCC3)c3oc4ncccc4c3n2)c1
388	388	CHEMBL103667	Q14289	94	Cc1ccc(-n2nc(C(C)(C)C)cc2NC(=O)Nc2ccc(OCCN3CCOCC3)c3ccccc23)cc1
389	389	CHEMBL539906	O14757	1604	O=c1[nH]cnc2sc3c(c12)CCCC3
390	390	CHEMBL1738953	P49841	648	O=c1[nH]cc(-c2ccc(O)cc2)c2sc(-c3ccncc3)cc12
391	391	CHEMBL259084	P29317	7191	O=C(O)c1ccc(Nc2ncc3c(n2)-c2ccc(Cl)cc2C(c2c(F)cccc2F)=NC3)cc1
392	392	CHEMBL223147	O14965	1963	CCN1C(=O)C(C)(C)c2cc3[nH]c4c(c3cc21)CCCc1c(C)n[nH]c1-4
393	393	CHEMBL601719	Q9UM73	6691	C[C@@H](Oc1cc(-c2cnn(C3CCNCC3)c2)cnc1N)c1c(Cl)ccc(F)c1Cl
394	394	CHEMBL248176	P53779	3455	CCNC(=O)N1CCC(Nc2ncc(Cl)c(-c3c[nH]c4ccccc34)n2)CC1
395	395	CHEMBL507625	P06213	594	COc1cc(N2CCN(C(C)C)CC2)ccc1Nc1nc(Nc2cccc(F)c2C(N)=O)c2cc[nH]c2n1
396	396	CHEMBL2147768	P11309	9074	COc1ccc2c(c1CN1CCNCC1)O/C(=C\c1c[nH]c3cnccc13)C2=O
397	397	CHEMBL1615181	P08581	2969	O=C(CCc1ccc2ccc3ncc(-c4cnn(C5CCNCC5)c4)cc3c(=O)c2c1)NCc1ccccn1
398	398	CHEMBL1614725	P00533	7308	CC(C)(O)CC(=O)NCCn1ccc2ncnc(Nc3ccc(Oc4cccc(C(F)(F)F)c4)c(Cl)c3)c21
399	399	CHEMBL1807446	Q16539	5133	Cc1ccc(C(=O)NC2CC2)cc1Nc1ncnn2cc(C(=O)c3ccccc3)c(C)c12
400	400	CHEMBL408982	P49760	10405	CCN1/C(=C/C(C)=O)Sc2ccc(OC)cc21
401	401	CHEMBL232557	P24941	4193	Cc1cc(N2CCCS2(=O)=O)c2oc(-c3ccc(O)c(O)c3)c(O)c(=O)c2c1
402	402	CHEMBL1232773	Q16539	5204	Cn1c(=O)c(Oc2ccccc2)cc2cnc(NC3CCOCC3)nc21
403	403	CHEMBL2347965	P00533	915	CC(=O)Nc1cccc(-c2c(-c3ccccc3)oc3ncnc(N[C@H](CO)c4ccccc4)c23)c1
404	404	CHEMBL122264	P24941	4053	c1ccc(Nc2nc(OCC3CCCCC3)c3[nH]cnc3n2)cc1
405	405	CHEMBL2177165	P49841	11423	Nc1ncc(-c2ccc(S(=O)(=O)N3CCOCC3)cc2)nc1C(=O)Nc1cccnc1
406	406	CHEMBL606919	P36897	2093	COCc1cccc(-c2c(-c3ccc4nccnc4c3)n(C)n(C)c2=O)c1
407	407	CHEMBL189963	Q00534	2804	CC(=O)c1c(C)c2cnc(Nc3ccc(N4CCNCC4)cn3)nc2n(C2CCCC2)c1=O
408	408	CHEMBL1615165	O14965	2003	Cc1cc(Nc2nn(-c3ccccc3)c(=O)c3ccccc23)n[nH]1
409	409	CHEMBL601719	P08581	3009	C[C@@H](Oc1cc(-c2cnn(C3CCNCC3)c2)cnc1N)c1c(Cl)ccc(F)c1Cl
410	410	CHEMBL941	P10721	393	Cc1ccc(NC(=O)c2ccc(CN3CCN(C)CC3)cc2)cc1Nc1nccc(-c2cccnc2)n1
411	411	CHEMBL494360	P11309	2465	FC(F)(F)c1cccc(-c2nnc3ccc(NC4CCCCC4)nn23)c1
412	412	CHEMBL259551	P28482	2581	Nc1n[nH]c2nnc(-c3c(-c4ccccc4)nn4ccccc34)cc12
413	413	CHEMBL383899	O14965	2075	O=C(Nc1cccc(Nc2nccc(Nc3cccc(C(F)(F)F)c3)n2)c1)C1CC1
414	414	CHEMBL379300	P31751	1918	Cc1n[nH]c2ccc(-c3cncc(OC[C@@H](N)Cc4c[nH]c5ccccc45)c3)cc12
415	415	CHEMBL194176	P35968	5323	CCS(=O)(=O)c1ccc(OC)c(Nc2ncc(-c3cccc(-c4ccccn4)c3)o2)c1
416	416	CHEMBL386760	P06239	2259	COc1ccc(N(C(=O)Oc2c(C)cccc2C)c2ccnc(Nc3cc(OC)c(OCCCN4CCN(C)CC4)c(OC)c3)n2)c(OC)c1
417	417	CHEMBL564542	O14757	1639	COC(=O)Cc1ccc2c(c1)NC(=O)c1ccc(Nc3ccncc3)cc1N2
418	418	CHEMBL1615183	P48736	9178	Cc1nc(N)nc(-n2c(Nc3cc[nH]n3)nc3ccccc32)n1
419	419	CHEMBL28	P68400	5506	O=c1cc(-c2ccc(O)cc2)oc2cc(O)cc(O)c12
420	420	CHEMBL2170586	O14965	1976	O=C(O)c1ccc(Nc2nccc(Nc3ccccc3-c3ccccc3)n2)cc1
421	421	CHEMBL2159141	O60674	3622	Cc1nc2cnc3[nH]ccc3c2n1C1CCNCC1
422	422	CHEMBL572881	P35968	5330	CC1(C)CNc2cc(NC(=O)c3cccnc3NCc3ccncc3)ccc21
423	423	CHEMBL2170081	P48736	9212	COc1ncc(Nc2ncc([C@@H](C)N3CCN(S(C)(=O)=O)CC3)cc2-c2nc(C)nc(N)n2)cc1F
424	424	CHEMBL384304	P24941	4408	COc1ccc(F)c(F)c1C(=O)c1cnc(NC2CCN(S(C)(=O)=O)CC2)nc1N
425	425	CHEMBL1836855	Q13882	9999	Cc1cn2c(-c3cn[nH]c3)cnc2c(Nc2ccc(C(=O)N3CCOCC3)cc2F)n1
426	426	CHEMBL496574	P54760	360	CS(=O)(=O)Nc1cccc(Nc2nccc(Nc3c(Cl)ccc4c3OCO4)n2)c1
427	427	CHEMBL1938764	Q16539	5143	CCNC(=O)NCc1ccccc1Sc1ccc2nnc(C(C)C)n2c1
428	428	CHEMBL1230609	P08581	2964	COc1cc2c(Oc3ccc(NC(=O)C4(C(=O)Nc5ccc(F)cc5)CC4)cc3F)ccnc2cc1OCCCN1CCOCC1
429	429	CHEMBL463580	P24941	3946	O=C(Nc1c[nH]nc1C(=O)Nc1ccc(F)cc1)c1ccccc1
430	430	CHEMBL1421	O94804	8388	Cc1nc(Nc2ncc(C(=O)Nc3c(C)cccc3Cl)s2)cc(N2CCN(CCO)CC2)n1
431	431	CHEMBL1230351	Q16539	5024	C[C@H](Cn1ncnn1)Nc1ncc2cc(Oc3ccc(F)cc3F)c(=O)n(C)c2n1
432	432	CHEMBL487273	O14757	1646	NC(=O)Nc1sc(-c2ccccc2)cc1C(=O)N[C@H]1CCCNC1
433	433	CHEMBL1271167	Q16539	5037	CC(C)(C)c1cc(NC(=O)Nc2cccc3ccccc23)n(-c2ccc(CO)cc2)n1
434	434	CHEMBL2207431	Q14289	91	COc1ccc(-c2cc(NC(=O)Nc3cc(C(C)(C)C)nn3-c3ccc(C)cc3)n[nH]2)c(C)c1
435	435	CHEMBL1964248	P24941	4322	CN(C)CCNS(=O)(=O)c1ccc(N/C=C2\C(=O)Nc3ccccc32)cc1
436	436	CHEMBL2147538	P24723	2316	CC(C)(N)CNc1nc(-c2ccncc2)cc2cnccc12
437	437	CHEMBL366312	O14757	1621	OCCNc1ncnc2[nH]c(-c3ccccc3)c(-c3ccccc3)c12
438	438	CHEMBL2059907	P48736	9245	CC(=O)Nc1nc2ccc(-c3cncc(S(C)(=O)=O)c3)cn2n1
439	439	CHEMBL462712	P08581	2966	CN1CCN(c2cnc3cc(C(F)(F)F)cc(-c4cccc(O)c4)c3n2)CC1
440	440	CHEMBL296468	P24941	4058	CC(C)(C)c1cnc(CSc2cnc(NC(=O)C3CCNCC3)s2)o1
441	441	CHEMBL1614820	P53779	3470	Cc1csc(NC(=O)CN2C(=O)CCc3ccccc32)c1-c1ncn[nH]1
442	442	CHEMBL226471	Q16644	4593	O=C1NCCc2[nH]c(-c3ccnc(-c4ccccc4F)c3)cc21
443	443	CHEMBL597839	P49137	9476	Nc1nn(-c2cccc(-c3ccc4cc[nH]c4c3)c2)cc1-c1ccc2c(c1)CCNC2=O
444	444	CHEMBL295398	P24941	4076	Cc1nc(N)sc1-c1ccnc(Nc2ccc(N(C)C)cc2)n1
445	445	CHEMBL509032	P07332	2816	COc1cc(N2CCC(N3CCN(C)CC3)CC2)ccc1Nc1ncc(Cl)c(Nc2ccccc2S(=O)(=O)C(C)C)n1
446	446	CHEMBL394826	P35968	5317	CNC(=O)c1cc(Oc2ccc3nc(Nc4ccc(Cl)c(C(F)(F)F)c4)[nH]c3c2)ccn1
447	447	CHEMBL434369	P08631	2639	CCN(CC)CCNc1cc(Nc2cc(O)ccc2C)nc(-n2cnc3ccccc32)n1
448	448	CHEMBL1213151	O14965	2048	COc1ccc(Nc2nc(NCCc3ccccc3F)nc(Nc3ccc4ncccc4c3)n2)cc1OC
449	449	CHEMBL1738952	P49841	676	O=c1[nH]cc(Br)c2sc(-c3ccncc3)cc12
450	450	CHEMBL273158	Q16539	5038	Cc1nnc(-c2ccc(C)c(-c3ccc(C(=O)NCC4CC4)cc3)c2)o1
451	451	CHEMBL597181	P07949	3358	Cc1cc(C)c(/C=C2\C(=O)Nc3ccc(N)cc32)[nH]1
452	452	CHEMBL194911	P35968	5314	COc1ccc(-c2oc3ncnc(N)c3c2-c2ccc(NC(=O)Nc3cc(C(F)(F)F)ccc3F)cc2)cc1
453	453	CHEMBL203567	Q16539	5050	Nc1c(C(=O)c2cccc(OC[C@@H](O)CO)c2)cnn1-c1ccc(F)cc1
454	454	CHEMBL2041933	O14757	1687	NC(=O)Nc1cc(-c2cccc(F)c2)sc1C(=O)N[C@H]1CCCNC1
455	455	CHEMBL255863	P00519	1066	Cc1cn(-c2cc(NC(=O)c3ccc(C)c(Nc4nccc(-c5cccnc5)n4)c3)cc(C(F)(F)F)c2)cn1
456	456	CHEMBL219841	P28482	2603	CN(C)C(=O)c1cc(-c2n[nH]cc2-c2ccccc2)c[nH]1
457	457	CHEMBL242237	P45983	4640	NC(=O)c1ccccc1Nc1ccnc(Nc2cccc(O)c2)n1
458	458	CHEMBL1914475	P48736	9207	CC(=O)Nc1cn2cc(/C=C3\SC(=O)NC3=O)ccc2n1
459	459	CHEMBL48109	P24941	4012	Cc1nc(C)c(-c2ccnc(Nc3ccc(C(F)(F)F)cc3)n2)s1
460	460	CHEMBL1093749	O60674	3635	CNS(=O)(=O)c1ccc(-c2cccc3ncc(-c4cc(OC)c(OC)c(OC)c4)nc23)cc1
461	461	CHEMBL1615027	O60674	3639	COc1cc(F)c(CC(=O)N2CCN(c3nc(Nc4cc(C)n[nH]4)c4cccn4n3)CC2)c(F)c1
462	462	CHEMBL199395	P28482	2618	C=CCn1nc(N)c2cc(-c3c(-c4ccccc4)nn4ccccc34)nnc21
463	463	CHEMBL30678	P43405	6040	CN(C)c1ccc(-c2cc3ncccc3c(NCCCN)n2)cc1
464	464	CHEMBL1973138	Q06187	10475	Cc1c(NC(=O)c2ccc(C(C)(C)C)cc2)cccc1-c1cc(Nc2ccc(C(=O)N3CCOCC3)cn2)c(=O)n(C)c1
465	465	CHEMBL121790	P36897	2100	Cc1cccc(-c2nn3c(c2-c2ccc(F)cc2)CCC3)n1
466	466	CHEMBL2017554	Q08881	60	CCC(O)(CC)c1cc(OCCN2CCOCC2)c2cc(-c3n[nH]c4ccsc34)[nH]c2c1
467	467	CHEMBL2152409	P23458	1455	CC1(n2cnc3cnc4[nH]ccc4c32)CCN(S(C)(=O)=O)CC1
468	468	CHEMBL50	P11309	2409	O=c1c(O)c(-c2ccc(O)c(O)c2)oc2cc(O)cc(O)c12
469	469	CHEMBL1236772	P54760	359	CS(=O)(=O)c1cccc(Nc2nccc(Nc3cccc4[nH]ncc34)n2)c1
470	470	CHEMBL535	Q9Y6E0	5578	CCN(CC)CCNC(=O)c1c(C)[nH]c(/C=C2\C(=O)Nc3ccc(F)cc32)c1C
471	471	CHEMBL258040	P24941	4425	O=C(Cc1ccc(N2CCCCC2)cc1)Nc1n[nH]c2ccc(N3CCCS3(=O)=O)cc12
472	472	CHEMBL1235529	P24941	4154	O=S1(=O)NCCCNc2nc(ncc2Br)Nc2cccc1c2
473	473	CHEMBL184659	Q16539	5114	COc1cc2ncnc(Nc3cc(NC(=O)c4ccnc(N5CCOCC5)c4)ccc3C)c2cc1OCCN1CCCC1
474	474	CHEMBL1230165	P49761	11650	O=C(O)c1ccc2c(c1)nc(Nc1cccc(Cl)c1)c1ccncc12
475	475	CHEMBL1230726	O14757	1581	N[C@H](COc1cncc(-c2ccc3c(c2)/C(=C/c2ccc[nH]2)C(=O)N3)c1)Cc1c[nH]c2ccccc12
476	476	CHEMBL456634	P68400	5463	OCCCn1nnc2c(Br)c(Br)c(Br)c(Br)c21
477	477	CHEMBL232804	O14757	1573	OCc1ccc2c(c1)-c1[nH]nc(-c3ccc(-c4ccc(O)cc4)cc3)c1C2
478	478	CHEMBL2005186	P68400	14445	CC(C)NC(=O)COc1cccc(-c2nc(Nc3ccc4[nH]ncc4c3)c3ccccc3n2)c1
479	479	CHEMBL2333434	Q05397	234	CN1c2ccc(-c3ccc(C(=O)N4CCC(CCO)CC4)cc3)cc2-c2[nH]ncc2S1(=O)=O
480	480	CHEMBL1421	P00519	14197	Cc1nc(Nc2ncc(C(=O)Nc3c(C)cccc3Cl)s2)cc(N2CCN(CCO)CC2)n1
481	481	CHEMBL2334705	P53779	3419	O=C(C1CC1)N1CCC[C@@H](Nc2nccc(-n3c(-c4ccc5ccccc5c4)nc4ccc(O)cc43)n2)C1
482	482	CHEMBL2087004	P68400	5459	CC(=O)Nc1nnc(-c2ccc([N+](=O)[O-])cc2)s1
483	483	CHEMBL377312	O14757	1606	O=c1[nH]c2ccc(Cl)cc2c(N[C@@H]2CN3CCC2CC3)c1-c1nc2ccccc2[nH]1
484	484	CHEMBL256725	P54760	358	COc1cc(Nc2nccc(Nc3c(Cl)ccc4c3OCO4)n2)cc(OC)c1OC
485	485	CHEMBL1230020	P15056	3079	CCCS(=O)(=O)Nc1ccc(F)c(C(=O)c2c[nH]c3ncc(Cl)cc23)c1F
486	486	CHEMBL523991	O14965	1965	O=C(Nc1ccc(Nc2nc(Nc3ccc(O)cc3)ncc2F)cc1)c1ccccc1Cl
487	487	CHEMBL1095040	P24941	4069	CCCC(=O)Nc1n[nH]c2cc(Cl)c(-c3ccccc3)cc12
488	488	CHEMBL21156	P23458	1462	CC(C)(C)c1nc2c3ccc(F)cc3c3c(=O)[nH]ccc3c2[nH]1
489	489	CHEMBL183906	P11309	2356	O=C1NC(=O)/C(=C/c2cccc(C(F)(F)F)c2)S1
490	490	CHEMBL2087873	Q07912	3405	CN(C)CCOc1ccc(-c2[nH]c3ncnc(NCC4SCCS4)c3c2-c2ccccc2)cc1
491	491	CHEMBL223873	P06239	2275	Cc1cccc(C)c1Nc1ncc(-c2ccccc2)n2cncc12
492	492	CHEMBL401274	O14757	1570	COc1cc2c(cc1OC)-c1n[nH]c(-c3ccc(O)cc3)c1C2
493	493	CHEMBL525194	P24941	4092	c1cnn2ncc(-c3ccnc(NC4CC4)n3)c2c1
494	494	CHEMBL1421	Q99640	8339	Cc1nc(Nc2ncc(C(=O)Nc3c(C)cccc3Cl)s2)cc(N2CCN(CCO)CC2)n1
495	495	CHEMBL2170601	O14965	1960	O=C(O)c1ccc(Nc2nccc(Nc3ccccc3Cl)n2)cc1
496	496	CHEMBL1077458	O60674	3649	CC(=O)Nc1ccc(-c2ccnc(Nc3ccc(N4CCOCC4)cc3)n2)cc1
497	497	CHEMBL248643	P53779	3474	Oc1ccc(-c2cnc3ccc4ccncc4c3c2)cc1
498	498	CHEMBL7064	P33981	4731	O=C1c2ccccc2-c2n[nH]c3cccc1c23
499	499	CHEMBL1232887	Q16539	4999	Cc1ccc(C(=O)NC2CC2)cc1-c1ccc(C(=O)NCC2CC2)cn1
500	500	CHEMBL221484	P35968	5337	Cc1ccc(C(=O)Nc2cc(CCCN(C)C)cc(C(F)(F)F)c2)cc1Nc1ncccc1-c1ccncn1
501	501	CHEMBL583972	P11309	2431	O=Cc1c[nH]c2c1ccc1c3ccccc3[nH]c12
502	502	CHEMBL1172781	P00533	801	OC[C@@H](Nc1ncnc2oc(-c3ccccc3)c(-c3ccccc3)c12)c1ccccc1
503	503	CHEMBL250409	P53779	3420	CC(C)(C)NS(=O)(=O)c1ccc(-c2cnc3cccc(Nc4ccccn4)c3c2)cc1
504	504	CHEMBL101801	P24941	3935	NC(=O)c1ccc(Nc2nc(N)c(N=O)c(OCC3CCCCC3)n2)cc1
505	505	CHEMBL2177175	P49841	11422	COc1ccccc1NC(=O)c1nc(-c2ccc(S(=O)(=O)N3CCN(C)CC3)cc2)cnc1N
506	506	CHEMBL408982	P49761	12410	CCN1/C(=C/C(C)=O)Sc2ccc(OC)cc21
507	507	CHEMBL1614772	O15530	3157	Nc1nc(-c2ccc3c(N)[nH]nc3c2)cc(N2CCOCC2)n1
508	508	CHEMBL1230065	Q16539	5060	CCCNC(=O)c1cn2ncnc(Nc3cc(C(=O)NC4CC4)ccc3C)c2c1C
509	509	CHEMBL509485	Q05397	13267	CNS(=O)(=O)c1ccc(Nc2ncc(C(F)(F)F)c(N[C@@H]3CCC[C@H]3N(C)C)n2)cc1
510	510	CHEMBL566875	P08581	3013	COc1cnc2c(NCc3nnc4ccc(-c5ccccc5)nn34)ccnc2c1
511	511	CHEMBL1235979	P31749	2547	C[C@@H]1SCc2ncnc(N3CCN(C(=O)[C@H](N)Cc4c[nH]c5ccccc45)CC3)c21
512	512	CHEMBL127907	P24941	4577	COc1cc2ncnc(Nc3cccc(O)c3)c2cc1OC
513	513	CHEMBL46817	P24941	3903	Cc1nc(C)c(-c2ccnc(Nc3ccc(N(C)C)cc3)n2)s1
514	514	CHEMBL285063	P00533	785	C=CC(=O)Nc1ccc2ncnc(Nc3cccc(Br)c3)c2c1
515	515	CHEMBL91829	O15530	3180	CN(C)C[C@@H]1CCn2cc(c3ccccc32)C2=C(C(=O)NC2=O)c2cn(c3ccccc23)CCO1
516	516	CHEMBL562875	O14757	1535	COc1cc(-c2ccc3c(c2)Nc2ccc(CC(=O)N(C)C)cc2NC3=O)ccc1[N+](=O)[O-]
517	517	CHEMBL583144	P11309	2371	O=c1[nH]cnc2c1sc1c(Cl)ccc(Cl)c12
518	518	CHEMBL1738951	P49841	675	O=c1[nH]ccc2oc(-c3ccncc3)cc12
519	519	CHEMBL462228	P06239	2273	Clc1ccccc1Nc1ncc(-c2ccccc2)n2cncc12
520	520	CHEMBL564912	Q16539	5087	O=C1CCc2c(-c3ccc(F)cc3F)cc(C3CCNCC3)cc2N1c1c(Cl)cccc1Cl
521	521	CHEMBL485323	P53779	6771	CNC(=O)CN1CCC(Nc2nccc(-c3cnc4ccccn34)n2)CC1
522	522	CHEMBL495898	P08581	2971	Oc1ccc(Cc2nnc3ccc(-c4ccccc4)nn23)cc1
523	523	CHEMBL199237	Q16539	5058	O=C(NCc1ccccn1)c1ccc(Oc2ccccc2)cc1
524	524	CHEMBL269538	O43781	9876	COc1ccc2c(c1)[nH]c1c(C)nccc12
525	525	CHEMBL576982	P36888	623	CC(C)(C)c1cc(NC(=O)Nc2ccc(-c3cn4c(n3)sc3cc(OCCN5CCOCC5)ccc34)cc2)no1
526	526	CHEMBL472392	Q07912	3395	COC(C)(C)CCn1nc(Nc2c(C)cccc2C)c2cnc(Nc3ccc(N4CCNCC4)cc3)nc21
527	527	CHEMBL233553	P24941	3866	CNS(=O)(=O)c1ccc(-c2ccc(/C=C3\SC(=N)NC3=O)o2)cc1
528	528	CHEMBL1095294	O15530	3204	COc1cc2ncc3c(N)nc(-c4cncc(OC[C@H](N)Cc5ccccc5)c4)cc3c2cc1OC
529	529	CHEMBL522892	O94804	8389	CN1CCN(c2ccc3nc(-c4c(N)c5c(F)cccc5[nH]c4=O)[nH]c3c2)CC1
530	530	CHEMBL1738946	Q16539	5001	Cc1ccc(-n2nc(C(C)(C)C)cc2NC(=O)Nc2nccs2)cc1
531	531	CHEMBL522892	Q9P2K8	14116	CN1CCN(c2ccc3nc(-c4c(N)c5c(F)cccc5[nH]c4=O)[nH]c3c2)CC1
532	532	CHEMBL2088100	P11362	3492	Cc1cc(CNc2nccc(Nc3cc(CCc4ccccc4)[nH]n3)n2)on1
533	533	CHEMBL522892	P11362	3514	CN1CCN(c2ccc3nc(-c4c(N)c5c(F)cccc5[nH]c4=O)[nH]c3c2)CC1
534	534	CHEMBL1997924	P49841	14118	c1ccc(CNc2nc(Nc3cc(C4CC4)[nH]n3)c3sccc3n2)cc1
535	535	CHEMBL561660	P08581	2976	NC(=O)c1cnc2ccn(S(=O)(=O)c3ccccc3[N+](=O)[O-])c2c1
536	536	CHEMBL2017555	Q08881	26	CCC(O)(CC)c1ccc2c(-c3ccc(OC)cc3)c(-c3n[nH]c4ccsc34)[nH]c2c1
537	537	CHEMBL1922219	P24941	9408	CC[C@H](Nc1nc(NCc2cccnc2)c2ncn(C(C)C)c2n1)[C@@H](C)O
538	538	CHEMBL257553	P54760	361	NS(=O)(=O)c1cccc(Nc2nccc(Nc3c(Cl)ccc4c3OCO4)n2)c1
539	539	CHEMBL1738943	Q16539	5173	Cc1ccc(-n2nc(C(C)(C)C)cc2NC(=O)Nc2nc(CCOCc3ccncc3)cs2)cc1
540	540	CHEMBL550795	O00141	3271	O=C(O)c1ccc(-c2c[nH]c3ncc(-c4ccccc4)cc23)cc1
541	541	CHEMBL1951415	P48730	2158	Nc1nccc(-c2c(-c3ccc(F)cc3)ncn2C2CCCCC2)n1
542	542	CHEMBL535	P16234	12105	CCN(CC)CCNC(=O)c1c(C)[nH]c(/C=C2\C(=O)Nc3ccc(F)cc32)c1C
543	543	CHEMBL188762	P00533	796	CCC(=O)Nc1ccc2ncnc(Nc3cccc(Br)c3)c2c1
544	544	CHEMBL1222855	P08069	1030	O=C(NCc1nc(Nc2cc(C3CC3)n[nH]2)c2cccn2n1)c1ccc(F)nc1
545	545	CHEMBL374713	O14757	1653	OCc1n[nH]nc1-c1ccc2c(-c3cc4cc(CN5CCCCC5)ccc4[nH]3)n[nH]c2c1
546	546	CHEMBL2170419	O14965	2047	O=C(O)c1ccc(Nc2ncc(F)c(Nc3ccccc3Cl)n2)cc1
547	547	CHEMBL2011328	O14757	1665	O=C(CN1CCN(c2ccnc(Nc3ncc(-c4cccnc4)s3)c2)CC1)N1CCOCC1
548	548	CHEMBL2170434	O14965	1980	O=C(O)c1ccc(Nc2nccc(Nc3ccccc3C(F)(F)F)n2)cc1
549	549	CHEMBL205372	P08581	2985	COc1cc2nccc(Oc3ccc(NC(=S)NC(=O)Cc4ccccc4)cc3)c2cc1OC
550	550	CHEMBL1097602	O15530	3218	COc1cc2ncc3c(N)nc(-c4cncc(OC[C@@H](N)Cc5ccccc5)c4)cc3c2cc1OC
551	551	CHEMBL1197798	P15056	3077	Cc1ccc2c(Nc3ccc(Cl)cc3)nccc2c1Nc1ncccc1-c1ncnc2[nH]cnc12
552	552	CHEMBL261454	P36897	2094	c1ccc(-c2n[nH]cc2-c2ccnc3ccccc23)nc1
553	553	CHEMBL14762	Q00535	2785	CC[C@H](CO)Nc1nc(NCc2ccccc2)c2ncn(C(C)C)c2n1
554	554	CHEMBL2171936	P48736	9218	CN(C)c1nc2ccccc2n1-c1nc(N2CCOCC2)c2nc(CN3CCC(C(C)(C)O)CC3)n(C)c2n1
555	555	CHEMBL223512	O14757	1584	O=C1Nc2cncc(n2)OCCCCCOc2ccc(Cl)cc2N1
556	556	CHEMBL1289926	P00519	1081	CNC(=O)c1ccccc1Sc1ccc2c(/C=C/c3ccccn3)n[nH]c2c1
557	557	CHEMBL566515	P29317	7172	COc1ccccc1-n1c(-c2cc(O)ccc2C)cn2c3c(=O)[nH]c(=O)n(C)c3nc12
558	558	CHEMBL1232785	Q16539	5010	C[C@@H](CS(C)(=O)=O)Nc1n[nH]c2nc(Oc3ccc(F)cc3F)ncc12
559	559	CHEMBL190201	O14757	1571	COc1ccc(-c2oc3ncnc(NCCO)c3c2-c2ccc(OC)cc2)cc1
560	560	CHEMBL1213083	P48736	9182	COc1ccccc1-n1c(CSc2ncnc3[nH]cnc23)nc2cccc(Cl)c2c1=O
561	561	CHEMBL217092	P12931	970	CN1CCN(CCOc2cc(OC3CCOCC3)c3c(Nc4c(Cl)ccc5c4OCO5)ncnc3c2)CC1
562	562	CHEMBL573108	O15530	3152	CC(C)(C(N)=O)C(=O)NCCCNc1nc(Nc2cccc(NC(=O)N3CCCC3)c2)ncc1Br
563	563	CHEMBL305178	Q16539	5146	C[C@H](Nc1nccc(-c2c(-c3cccc(C(F)(F)F)c3)nc(C3CCNCC3)n2C)n1)c1ccccc1
564	564	CHEMBL480391	P24941	3882	CN1CCN(c2cccc3nc(-c4n[nH]c5cc(-c6ccc(N)cc6)ccc45)[nH]c23)CC1
565	565	CHEMBL1173273	P31749	2532	Cc1c[nH]c2ncnc(N3CC[C@@H](N)C3)c12
566	566	CHEMBL559401	Q16539	4991	Cc1ccc(C(=O)NC2CC2)cc1Nc1cc(=O)n(C)c2c1cnn2-c1ccc(F)cc1F
567	567	CHEMBL410261	P30291	210	CN(C)CCCOc1cc2c(cc1O)c1c3c(c(-c4ccccc4Cl)cc1n2C)C(=O)NC3=O
568	568	CHEMBL1998585	Q16620	3598	Nc1ncnc2scc(-c3ccc(NC(=O)Nc4cc(C(F)(F)F)ccc4F)cc3)c12
569	569	CHEMBL461648	P08581	2957	COc1cc2nccc(Oc3ccc(-c4cnc(Cc5ccccc5)n(C)c4=O)cc3F)c2cc1OC
570	570	CHEMBL522579	Q16539	5149	Cc1nnc(-c2ccc(-c3cc(C(=O)NC4CC4)ccc3C)c(C)c2)o1
571	571	CHEMBL269538	Q13627	3729	COc1ccc2c(c1)[nH]c1c(C)nccc12
572	572	CHEMBL256713	Q9NWZ3	10889	COc1cc(N2CCOCC2)ccc1NC(=O)c1cccc(-c2ccn[nH]2)n1
573	573	CHEMBL2088093	P11362	3589	COCCCc1cc(Nc2nc(NCc3cc(C)no3)ncc2Br)n[nH]1
574	574	CHEMBL252967	P53779	3439	CCCn1c(C2CCN(C)CC2)nc(-c2ccc(Cl)c(Cl)c2)c1-c1ccnc(NC2CC2)n1
575	575	CHEMBL1614995	P49137	9475	COCCOc1cncc(-c2cc3c(ccc4c5c([nH]c43)CCNC5=O)cn2)c1
576	576	CHEMBL558752	P15056	6032	Cn1c(Nc2ccc(C(F)(F)F)cc2)nc2cc(Oc3ccnc(-c4ncc(C(F)(F)F)[nH]4)c3)ccc21
577	577	CHEMBL385178	P35968	5315	O=C(Nc1ccc(Oc2ccccc2)cc1)c1cccnc1NCc1ccncc1
578	578	CHEMBL1614933	P51955	313	CN1CCC(Oc2ccc3ncn(-c4cc(OCc5ccccc5C(F)(F)F)c(C(N)=O)s4)c3c2)CC1
579	579	CHEMBL509485	Q14289	96	CNS(=O)(=O)c1ccc(Nc2ncc(C(F)(F)F)c(N[C@@H]3CCC[C@H]3N(C)C)n2)cc1
580	580	CHEMBL6246	P68400	5423	O=c1oc2c(O)c(O)cc3c(=O)oc4c(O)c(O)cc1c4c23
581	581	CHEMBL119385	Q16539	4983	O=c1ncn2nc(Sc3ccc(F)cc3F)ccc2c1-c1c(Cl)cccc1Cl
582	582	CHEMBL156987	P49841	655	O=C1NC(=O)C(c2cccc(Cl)c2)=C1Nc1ccc(Cl)c(C(=O)O)c1
583	583	CHEMBL410668	Q16539	5041	CNC(=O)c1ccc(C)c(Nc2ncnc3c2cnn3-c2ccccc2)c1
584	584	CHEMBL519715	P24941	3969	COc1cc(Nc2ncc3c(C)nc(-c4ccccc4)n3n2)cc(OC)c1OC
585	585	CHEMBL572878	Q96GD4	407	Cc1cc(Nc2cc(N3CCN(C)CC3)nc(Sc3ccc(NC(=O)C4CC4)cc3)n2)n[nH]1
586	586	CHEMBL522387	Q16539	5223	CC(C)(C)c1cc(NC(=O)Nc2cccc3ccccc23)n(-c2cccc(N)c2)n1
587	587	CHEMBL2088089	P11362	3563	Cc1cc(Nc2nc(NCCc3cccnc3)ncc2Br)n[nH]1
588	588	CHEMBL2069625	P35968	5342	Cc1oc(-c2ccccc2)nc1COc1cccc(CO)c1
589	589	CHEMBL456218	P49841	647	COc1ccc(CSc2nnc(-c3ccc4c(c3)OCO4)o2)cc1F
590	590	CHEMBL2347996	P43405	1164	CC(C)(C)NC(=O)c1c[nH]c2ncc(-c3ncn4c3CCCC4)nc12
591	591	CHEMBL1089405	P12931	971	CP(C)(=O)c1ccc(Nc2nc(C3CCCC3)nc3c2ncn3CCc2cccc(O)c2)cc1
592	592	CHEMBL255465	O14757	1551	NC1=N/C(=C2/CCNC(=O)c3[nH]ccc32)C(=O)N1
593	593	CHEMBL1172464	O14757	1534	c1ccc(-c2cnc3cnc(-c4cn[nH]c4)cn23)cc1
594	594	CHEMBL941	Q16539	5166	Cc1ccc(NC(=O)c2ccc(CN3CCN(C)CC3)cc2)cc1Nc1nccc(-c2cccnc2)n1
595	595	CHEMBL189434	O14965	2031	OCCNc1ncnc2oc(-c3ccccc3)c(-c3ccccc3)c12
596	596	CHEMBL206834	P00519	1065	Cc1ccc(NC(=O)c2ccc(CN3CC[C@H](N(C)C)C3)c(C(F)(F)F)c2)cc1Nc1nccc(-c2cncnc2)n1
597	597	CHEMBL406821	Q13464	2696	Cc1cncc2cccc(S(=O)(=O)N3CCCNC[C@@H]3C)c12
598	598	CHEMBL2032374	P11309	2349	Oc1ccc(Cl)cc1-c1cc[nH]n1
599	599	CHEMBL203569	P24941	6773	NS(=O)(=O)c1ccc(Nc2cc(NC3CCCCC3)nc3ncnn23)cc1
600	600	CHEMBL549867	O14757	1554	COc1cc(OC)c(NC(=O)Nc2cnccn2)cc1Cl
601	601	CHEMBL2048144	P68400	5504	O=C(O)Cc1ccn(-c2cncc(-n3ncc4ccc(NC5CCCC5)cc43)n2)c1
602	602	CHEMBL1738719	P48736	9158	O=S(=O)(Nc1cc(-c2ccc3nccc(N4CCOCC4)c3c2)cnc1Cl)c1ccc(F)cc1
603	603	CHEMBL1288895	P53779	3423	COC(=O)c1sccc1NC(=O)Cc1cccs1
604	604	CHEMBL1738945	Q16539	5160	CC(C)(C)c1cc(NC(=O)Nc2nc(CCOCc3ccccc3)cs2)n(-c2ccc(CC(=O)O)cc2)n1
605	605	CHEMBL2017551	P43405	1187	CCOc1cc2[nH]c(-c3n[nH]cc3NC(=O)N(CC)CC)nc2cc1F
606	606	CHEMBL87277	Q16539	4994	Cn1nc(C(C)(C)C)cc1NC(=O)Nc1ccc(Cl)cc1
607	607	CHEMBL939	P00533	823	COc1cc2ncnc(Nc3ccc(F)c(Cl)c3)c2cc1OCCCN1CCOCC1
608	608	CHEMBL1421	P54760	10342	Cc1nc(Nc2ncc(C(=O)Nc3c(C)cccc3Cl)s2)cc(N2CCN(CCO)CC2)n1
609	609	CHEMBL514201	Q16539	5029	C[C@@H]1CN(Cc2ccc(F)cc2)[C@@H](C)CN1C(=O)c1cc2c(C(=O)C(=O)N(C)C)cn(C)c2cc1Cl
610	610	CHEMBL2088096	P11362	3550	COc1cc(CCc2cc(Nc3ccnc(NCc4cc(C)no4)n3)n[nH]2)cc(OC)c1
611	611	CHEMBL564829	P24941	4119	CNC(=O)c1nn(C)c2c1C(C)(C)Cc1cnc(Nc3ccc(N4CCN(C)CC4)cc3)nc1-2
612	612	CHEMBL1938736	Q16539	4988	CC(C)c1nnc2ccc(Sc3ccccc3CNC(=O)Nc3cc(C(C)(C)C)nn3-c3ccccc3)cn12
613	613	CHEMBL591696	P07949	3363	COc1ccc(/C=C2\C(=O)Nc3ccc(N)cc32)cc1
614	614	CHEMBL226471	P49137	1349	O=C1NCCc2[nH]c(-c3ccnc(-c4ccccc4F)c3)cc21
615	615	CHEMBL1946325	P53779	3428	COc1ccc(Nc2ncc3nc(Nc4ccccc4F)n(C4CCCC4)c3n2)cc1
616	616	CHEMBL497615	Q16539	5088	Cc1cccc(-n2nc(C(C)(C)C)cc2NC(=O)Nc2cccc(Nc3ncnc4ccc(N)cc34)c2)c1
617	617	CHEMBL493937	P11309	2334	CN1CCCN(c2cncc(-c3cccc(/C=C/C(=O)O)c3)n2)CC1
618	618	CHEMBL47302	P24941	3927	Cc1nc(C)c(-c2ccnc(N)n2)s1
619	619	CHEMBL1762154	P08069	14905	CC1(C)C(=O)N(c2ccc(S(=O)(=O)C(F)(F)F)cc2)C(=O)N1Cc1ccnc2ccccc12
620	620	CHEMBL226403	P49137	1300	O=C1NCCc2[nH]c(-c3ccnc(-c4cnc5ccccc5c4)c3)cc21
621	621	CHEMBL200528	P11309	2348	CC(=O)c1cccc(-c2cnc3ccc(NCC4CC4)nn23)c1
622	622	CHEMBL2087077	Q02750	3291	O=C(NOC[C@H](O)CO)c1oc2ccncc2c1Nc1ccc(I)cc1F
623	623	CHEMBL1235213	P49137	1301	CCOc1ccc(Nc2c(C)c(N[C@H]3CCCNC3)nc3ccnn23)cc1
624	624	CHEMBL460702	P08581	2977	CCOc1ccn(-c2ccc(F)cc2)c(=O)c1C(=O)Nc1ccc(Oc2ccnc(N)c2Cl)c(F)c1
625	625	CHEMBL1229517	P15056	6944	CCCS(=O)(=O)Nc1ccc(F)c(C(=O)c2c[nH]c3ncc(-c4ccc(Cl)cc4)cc23)c1F
626	626	CHEMBL1738758	P53350	4957	CN1CCN(c2ccc(OC(F)(F)F)c(Nc3ncc4c(n3)-c3c(c(C(N)=O)nn3CCO)CC4)c2)CC1
627	627	CHEMBL457388	P24941	3891	O=C(NC1CCNCC1)c1n[nH]cc1NC(=O)c1c(F)cccc1F
628	628	CHEMBL1336	P15056	6515	CNC(=O)c1cc(Oc2ccc(NC(=O)Nc3ccc(Cl)c(C(F)(F)F)c3)cc2)ccn1
629	629	CHEMBL585951	P53779	3430	Fc1cc(-c2cc[nH]/c(=N/c3ccc(-n4cnc(N5CCOCC5)n4)cc3)n2)cc(N2CCOCC2)c1
630	630	CHEMBL535	P35968	5322	CCN(CC)CCNC(=O)c1c(C)[nH]c(/C=C2\C(=O)Nc3ccc(F)cc32)c1C
631	631	CHEMBL1234833	P24941	4575	CC(C)c1cnn2c(NCc3ccccc3)cc(N[C@@H](CO)[C@H](O)CO)nc12
632	632	CHEMBL391449	O14757	1536	Oc1ccc(-c2ccc(-c3n[nH]c4c3Cc3cc(O)ccc3-4)cc2)cc1
633	633	CHEMBL188343	P33981	7092	c1nc2c(NC3CCCCC3)nc(Nc3ccc(N4CCOCC4)cc3)nc2[nH]1
634	634	CHEMBL1230122	Q16539	5090	Cn1c(=O)c(Oc2ccc(F)cc2F)cc2cnc(NC3CCOCC3)nc21
635	635	CHEMBL115994	P24941	4272	O=C(Cc1ccc(OC(F)(F)F)cc1)Nc1cc(C2CC2)[nH]n1
636	636	CHEMBL1933582	P53350	4965	CN1CCN(c2ccc(OC(F)(F)F)c(Nc3nccc(-c4cc5c(n4C)CCNC5=O)n3)c2)CC1
637	637	CHEMBL2152306	O60674	3662	c1cc2c(ncc3ncn(C4CCNCC4)c32)[nH]1
638	638	CHEMBL189584	P11362	3541	CCN(CC)CCCCNc1ncc2cc(-c3cc(OC)cc(OC)c3)c(NC(=O)NC(C)(C)C)nc2n1
639	639	CHEMBL1836848	Q13882	6988	O=C(c1ccc(Nc2nc(C3CC3)cn3c(-c4cn[nH]c4)cnc23)cc1Cl)N1CCOCC1
640	640	CHEMBL436837	P49841	633	CS(=O)(=O)Nc1ccc(CCNC(=O)c2ccc(O)c3nc(-c4ccc(Cl)cc4Cl)[nH]c23)cc1
641	641	CHEMBL1241674	P42345	9104	CC(C)n1nc(-c2cc3cc(O)ccc3[nH]2)c2c(N)ncnc21
642	642	CHEMBL7463	P41743	3354	CN(C)CCCn1cc(C2=C(c3c[nH]c4ccccc34)C(=O)NC2=O)c2ccccc21
643	643	CHEMBL570533	P36897	2111	Cc1cccc(-c2nc(Nc3ccncc3)c3ccccc3n2)n1
644	644	CHEMBL505949	P17612	5283	C[C@@H](NC(=O)CCCCCNC(=O)[C@H]1O[C@@H](n2cnc3c(N)ncnc32)[C@H](O)[C@@H]1O)C(=O)NCCCCCC(=O)N[C@H](CCCNC(=N)N)C(=O)N[C@H](CCCNC(=N)N)C(N)=O
645	645	CHEMBL1223458	O14757	1548	Cc1cc2n[nH]c(=O)n2c2cc(-c3ccncc3)ccc12
646	646	CHEMBL429743	P35968	5319	COc1cc2nccc(Oc3ccc4c(C(=O)Nc5ccc(Cl)cc5)cccc4c3)c2cc1OC
647	647	CHEMBL445813	P24941	3884	O=C(NC1CCNCC1)c1n[nH]cc1NC(=O)c1c(Cl)cccc1Cl
648	648	CHEMBL1254007	P35968	5331	Cn1ccc2ncnc(Oc3ccc(NC(=O)Nc4cccc(C(F)(F)F)c4)c(F)c3)c21
649	649	CHEMBL512341	P30291	214	COc1ccccc1-c1cc2c(c3c1C(=O)NC3=O)c1cc(O)ccc1n2CCCO
650	650	CHEMBL497033	Q16539	5053	Cc1cccc(-n2nc(C(C)(C)C)cc2NC(=O)Nc2ccc(Nc3ncnc4ccc(N)cc34)cc2)c1
651	651	CHEMBL407391	O14757	13771	CN(C)c1ncnc2nc[nH]c12
652	652	CHEMBL2207427	Q14289	89	Cc1ccc(-n2nc(C(C)(C)C)cc2NC(=O)Nc2cccc3cc(C(=O)NC(C)C)[nH]c23)cc1
653	653	CHEMBL2170967	P08581	3036	Fc1ccc(-c2cnc3nnc(Cc4ccc5ncccc5c4)n3n2)cc1
654	654	CHEMBL231950	P24941	4064	C/C(=C1/SC(=N)NC1=O)c1ccc(-c2ccc(S(N)(=O)=O)cc2)o1
655	655	CHEMBL941	Q08345	3256	Cc1ccc(NC(=O)c2ccc(CN3CCN(C)CC3)cc2)cc1Nc1nccc(-c2cccnc2)n1
656	656	CHEMBL1800452	P24941	4404	CC(C)c1cc(-c2cc(N3C[C@H](O)[C@@H](O)C3)ccc2O)nc(N)n1
657	657	CHEMBL47527	P24941	3944	Cc1nc(C)c(-c2ccnc(Nc3cccc(O)c3)n2)s1
658	658	CHEMBL259850	P49841	680	COc1ccc(CNC(=O)Nc2ncc([N+](=O)[O-])s2)cc1
659	659	CHEMBL252128	Q16539	5254	CCNC(=O)c1cn2ncnc(Nc3cc(C(=O)NOC)ccc3C)c2c1C
660	660	CHEMBL509032	O15075	6982	COc1cc(N2CCC(N3CCN(C)CC3)CC2)ccc1Nc1ncc(Cl)c(Nc2ccccc2S(=O)(=O)C(C)C)n1
661	661	CHEMBL1236810	Q16539	5186	C[C@H](CS(C)(=O)=O)Nc1n[nH]c2nc(Oc3ccc(F)cc3F)ncc12
662	662	CHEMBL570904	Q16539	5012	Cc1cccc(-n2nc(C(C)(C)C)cc2NC(=O)Nc2ccc(Nc3ccnc4ccc(N)cc34)cc2)c1
663	663	CHEMBL255863	Q15759	2764	Cc1cn(-c2cc(NC(=O)c3ccc(C)c(Nc4nccc(-c5cccnc5)n4)c3)cc(C(F)(F)F)c2)cn1
664	664	CHEMBL1235110	P43405	1155	Cc1cccc(Nc2nc(N[C@@H]3CCCC[C@@H]3N)ncc2C(N)=O)c1
665	665	CHEMBL385937	P06239	2294	Cc1ccc(C(=O)Nc2cccc(C(F)(F)F)c2)cc1-c1ccc2nc(N)ncc2c1
666	666	CHEMBL482708	P53779	6770	CN(c1nccc(-c2cnc3ccccn23)n1)C1CCCCC1
667	667	CHEMBL1231179	O96017	4773	Oc1ccccc1-c1nc(N[C@H]2CCNC2)c2ccccc2n1
668	668	CHEMBL602931	O96017	4807	NC(=O)c1ccc(-c2cc(-c3scc4c3OCCO4)cnc2N)cc1
669	669	CHEMBL374662	O14757	1555	O=c1[nH]c2ccc(-c3cn[nH]c3)cc2cc1-c1cc2cc(CN3CCCCC3)ccc2[nH]1
670	670	CHEMBL103667	P45984	1237	Cc1ccc(-n2nc(C(C)(C)C)cc2NC(=O)Nc2ccc(OCCN3CCOCC3)c3ccccc23)cc1
671	671	CHEMBL179583	O96017	4763	NC(=O)c1ccc2[nH]c(-c3ccc(Oc4ccc(Cl)cc4)cc3)nc2c1
672	672	CHEMBL513909	Q9NYY3	5557	CC[C@@H]1C(=O)N(C)c2cnc(Nc3ccc(C(=O)NC4CCN(C)CC4)cc3OC)nc2N1C1CCCC1
673	673	CHEMBL2348996	P35968	5321	Cc1cc(C(=O)Nc2cccc(Oc3ccc4nc(NC(=O)C5CC5)cn4n3)c2)n(C)n1
674	674	CHEMBL303958	P24941	4114	Nc1nc(N)c(N=O)c(OCC2CCCCC2)n1
675	675	CHEMBL2147758	P11309	2375	O=C1/C(=C/c2c[nH]c3ccccc23)Oc2c1ccc(O)c2CN1CCCCCC1
676	676	CHEMBL458997	Q96RR4	9061	CNC(=O)c1ccccc1Nc1nc(Nc2ccc(N3CCOCC3)cc2OC)ncc1Cl
677	677	CHEMBL2170416	O14965	2004	Clc1ccccc1Nc1ccnc(Nc2ccc(-c3nnn[nH]3)cc2)n1
678	678	CHEMBL1614775	O15530	3162	C[C@@H]1CC[C@H](C(=O)Nc2ccccc2)CN1c1cc(-c2ccc3c(N)[nH]nc3c2)nc(N)n1
679	679	CHEMBL2148143	P08581	2987	O=[N+]([O-])c1cccc(CNc2nc(C(F)(F)F)nc3ncc(-c4cnn(C5CCNCC5)c4)cc23)c1
680	680	CHEMBL1336	P49336	3841	CNC(=O)c1cc(Oc2ccc(NC(=O)Nc3ccc(Cl)c(C(F)(F)F)c3)cc2)ccn1
681	681	CHEMBL1087662	P07333	2313	COc1ccc(COc2cnc(COc3nc(-c4cnn(C)c4)cnc3N)cc2OC)cc1
682	682	CHEMBL1738915	P11309	2407	COc1cc(Br)cc2cc(C(=O)O)oc12
683	683	CHEMBL2057915	Q06187	2901	Cc1c(NC(=O)c2cc3c(s2)CCCC3)cccc1-c1cn(C)c(=O)c(Nc2ccc([C@@H]3C(=O)N(C)CCN3C)cc2)n1
684	684	CHEMBL1933576	P53350	4971	CN1CCN(c2ccc(OC(F)(F)F)c(Nc3nccc(-c4cc(C(N)=O)cn4C)n3)c2)CC1
685	685	CHEMBL2152252	P48736	9174	CNC(=O)c1nc(-c2ccc(Cl)c(S(=O)(=O)Nc3cccc(F)c3F)c2)cnc1N
686	686	CHEMBL1229592	P00533	802	C=CC(=O)Nc1cccc(Oc2nc(Nc3ccc(N4CCN(C)CC4)cc3OC)ncc2Cl)c1
687	687	CHEMBL324186	P24941	4020	O=C(O)c1ccc(C(=O)Nc2cc(C3CC3)[nH]n2)cc1
688	688	CHEMBL1231206	P49137	1336	Cc1ccc(-c2ccc3c(ccc4sc5c(c43)NC[C@@H](C)NC5=O)n2)cn1
689	689	CHEMBL503090	P08581	6766	O=C(Cc1ccc(F)cc1)NC(=O)Nc1ccc(Oc2ccnc3[nH]ccc23)c(F)c1
690	690	CHEMBL2031219	Q16539	5132	Cc1ccc(NC(=O)c2ccnc(N3CCOCC3)c2)cc1-n1cnc2ccc(N3CCN(C)CC3)cc2c1=O
691	691	CHEMBL1802917	P08581	3038	CN(C[C@@H]1COCCO1)S(=O)(=O)Nc1ccc2ccc3ncc(-c4cnn(C5CCNCC5)c4)cc3c(=O)c2c1
692	692	CHEMBL1642655	Q99683	4737	CC(C)(C)c1ccc(C(=O)Nc2cn3cc(-n4ccnc4)ccc3n2)cc1
693	693	CHEMBL103667	P29320	2865	Cc1ccc(-n2nc(C(C)(C)C)cc2NC(=O)Nc2ccc(OCCN3CCOCC3)c3ccccc23)cc1
694	694	CHEMBL1173731	O14965	2036	O=C(Nc1ccccc1)Nc1ccc(CCNc2ncnc3oc(-c4ccccc4)c(-c4ccccc4)c23)cc1
695	695	CHEMBL1231522	P51955	311	COc1cc(-c2cnc(N)c(N3CCC(C(=O)O)CC3)n2)cc(OC)c1OC
696	696	CHEMBL2177166	P49841	669	CN(C)CCNS(=O)(=O)c1ccc(-c2cnc(N)c(C(=O)Nc3cccnc3)n2)cc1
697	697	CHEMBL941	P07333	2307	Cc1ccc(NC(=O)c2ccc(CN3CCN(C)CC3)cc2)cc1Nc1nccc(-c2cccnc2)n1
698	698	CHEMBL103667	Q15759	15234	Cc1ccc(-n2nc(C(C)(C)C)cc2NC(=O)Nc2ccc(OCCN3CCOCC3)c3ccccc23)cc1
699	699	CHEMBL63071	Q16539	5176	CC(C)(C)c1cc(NC(=O)Nc2cccc(Cl)c2Cl)n(-c2ccccc2)n1
700	700	CHEMBL471790	P24941	4475	COc1cc(N)ccc1-c1ccc2c(-c3nc4c(N5CCN(C)CC5)cccc4[nH]3)n[nH]c2c1
701	701	CHEMBL7064	P53779	3434	O=C1c2ccccc2-c2n[nH]c3cccc1c23
702	702	CHEMBL257705	P07333	2303	Cc1cc(-c2c(-c3ccccc3)c3cc(Cl)ccc3[nH]c2=O)on1
703	703	CHEMBL554	P00533	844	CS(=O)(=O)CCNCc1ccc(-c2ccc3ncnc(Nc4ccc(OCc5cccc(F)c5)c(Cl)c4)c3c2)o1
704	704	CHEMBL1614726	P04626	4815	OCCOCCn1ccc2ncnc(Nc3cnc(Oc4cccc(C(F)(F)F)c4)c(Cl)c3)c21
705	705	CHEMBL1230610	Q16539	5168	C[C@@H](CS(C)(=O)=O)Nc1ncc2cc(Oc3ccc(F)cc3F)c(=O)n(C)c2n1
706	706	CHEMBL440084	P36897	2095	NC(=O)c1ccc(-c2nc(-c3ccccn3)c(-c3ccc4c(c3)OCO4)[nH]2)cc1
707	707	CHEMBL1079589	Q02763	5553	Nc1ncnc2sc(-c3c(-c4ccccc4)ncn3CC3CCCCC3)nc12
708	708	CHEMBL1222710	P08069	1043	O=C(c1ccc(F)nc1)N1CCC[C@H]1c1nc(Nc2cc(C3CC3)[nH]n2)c2cccn2n1
709	709	CHEMBL1421	P29317	7176	Cc1nc(Nc2ncc(C(=O)Nc3c(C)cccc3Cl)s2)cc(N2CCN(CCO)CC2)n1
710	710	CHEMBL50894	P49841	635	O=C1Cc2c([nH]c3ccc([N+](=O)[O-])cc23)-c2ccccc2N1
711	711	CHEMBL492265	Q16539	5074	Cc1ccc(C(=O)NC2CC2)cc1-c1ccc2c(-c3ccccc3C)nncc2c1
712	712	CHEMBL1171647	P31749	2538	CCc1c[nH]c2ncnc(N3CC[C@](N)(CNC(=O)c4ccc(F)cc4F)C3)c12
713	713	CHEMBL1230435	P51955	300	COc1cc(-c2nc(-c3cc(OC)c(OC)c(OC)c3)cnc2N)ccc1C(=O)O
714	714	CHEMBL1738829	Q08881	52	CNc1nccc(-c2c[nH]c(=O)c(NC(=O)c3ccc(N4CCCCC4)cc3)c2)n1
715	715	CHEMBL1940244	O15530	3213	CC(C)n1cc(C(=O)c2cncc(NCCc3cccnc3)n2)c2c(N)ncnc21
716	716	CHEMBL477786	P24941	3881	Cc1ncc(-c2ccnc(Nc3ccc(N4CCN(C(=O)CO)CC4)cc3)n2)n1C(C)C
717	717	CHEMBL10	Q16539	4977	C[S+]([O-])c1ccc(-c2nc(-c3ccc(F)cc3)c(-c3ccncc3)[nH]2)cc1
718	718	CHEMBL94417	Q16539	5128	O=C1NCc2c(-c3ccc(F)cc3F)cc(N3CCNCC3)cc2N1c1c(Cl)cccc1Cl
719	719	CHEMBL2316207	Q16539	8031	O=C(NCCN1CCOCC1)c1ccc2c(c1)C(=O)c1ccc(Nc3ccc(F)c(NC(=O)c4ccccc4)c3)cc1CC2
720	720	CHEMBL469099	P48736	9159	CC1(C)CC(=O)c2sc(N3CCOCC3)nc2C1
721	721	CHEMBL2069623	P48730	2194	Nc1ncnc2c1c(COc1cccc(Cl)c1)nn2C1CCOCC1
722	722	CHEMBL2146888	Q02750	3302	NCC1(O)CN(C(=O)c2ccc(F)c(F)c2Nc2ccc(I)cc2F)C1
723	723	CHEMBL2031893	P08581	2996	COc1cc2nccc(Oc3ccc(NC(=O)c4c(C)n(C)n(-c5ccccc5)c4=O)cc3F)c2cc1OC
724	724	CHEMBL575448	P08069	1041	C[C@@]1(C(=O)Nc2ccc(F)nc2)CCCN1c1nc(Nc2cc(C3CC3)n[nH]2)c2cccn2n1
725	725	CHEMBL2011932	P24941	4115	COc1ccc(-c2nc3c(NCCCNC(=O)C4(CN)CC4)c(Br)cnc3[nH]2)cc1
726	726	CHEMBL1738916	P11309	2467	O=C(O)c1cc2cc(Br)ccc2o1
727	727	CHEMBL1236782	O96017	4783	COc1cc2nc(-c3cc(F)ccc3O)nc(N[C@@H]3CNC[C@H]3C(C)(C)O)c2cc1OC
728	728	CHEMBL2030402	O00311	4823	O=c1[nH]c([C@@H]2CCCN2)nc2c1oc1ccc(Cl)cc12
729	729	CHEMBL1964243	P24941	4315	CC(=O)NS(=O)(=O)c1ccc(N/C=C2\C(=O)Nc3ccc4ncsc4c32)cc1
730	730	CHEMBL2177179	P49841	11428	COCCNC(=O)c1nc(-c2ccc(S(=O)(=O)N3CCN(C)CC3)cc2)cnc1N
731	731	CHEMBL2037224	Q16288	97	O=C(Nc1cccc(Nc2ccc3c(c2)NC(=O)/C3=C\c2ccc[nH]2)c1)Nc1cccc(C(F)(F)F)c1
732	732	CHEMBL535	Q08881	46	CCN(CC)CCNC(=O)c1c(C)[nH]c(/C=C2\C(=O)Nc3ccc(F)cc32)c1C
733	733	CHEMBL2035633	P11309	2350	CN1CCN(Cc2nc3c(oc4ccc(Br)cc43)c(=O)[nH]2)CC1
734	734	CHEMBL189607	P24941	4284	Nc1nc2ccc(C(=O)c3c(F)cccc3F)cn2c1C(=O)c1ccccc1
735	735	CHEMBL2170598	O14965	2064	O=C(O)c1ccc(Nc2ccnc(Nc3ccc(C(=O)O)cc3)n2)cc1
736	736	CHEMBL2322330	P00533	778	O=C(Nc1cccc(Oc2ccc(Nc3ncnc4ccn(CCOCCO)c34)cc2Cl)c1)NC1CCCCC1
737	737	CHEMBL566685	P08581	2981	COc1cnc2c(NCc3nnc4ccc(-c5cc(C)ns5)nn34)ccnc2c1
738	738	CHEMBL1672331	P42336	13219	Nc1ncc(-c2ccnc(N3CCOCC3)n2)cn1
739	739	CHEMBL513909	Q96RR4	9063	CC[C@@H]1C(=O)N(C)c2cnc(Nc3ccc(C(=O)NC4CCN(C)CC4)cc3OC)nc2N1C1CCCC1
740	740	CHEMBL2087076	Q02750	3325	O=C(NOCCO)c1ccc2[nH]ncc2c1Nc1ccc(I)cc1F
741	741	CHEMBL2216830	P11362	11159	C=CC(=O)Nc1cccc(CN2C(=O)N(c3c(Cl)c(OC)cc(OC)c3Cl)Cc3cnc(NCCCCN(CC)CC)nc32)c1
742	742	CHEMBL485285	Q16539	5004	Cc1ccc(C(=O)Nc2cccc(N3CCOCC3)c2)cc1-c1ccc2c(C3CCNCC3)noc2c1
743	743	CHEMBL1236904	O14965	2079	Cc1cc(CN2CCN(c3c(Br)cnc4nc(-c5ccc(N6CCN(C)CC6)cc5)[nH]c34)CC2)no1
744	744	CHEMBL91829	P11309	2318	CN(C)C[C@@H]1CCn2cc(c3ccccc32)C2=C(C(=O)NC2=O)c2cn(c3ccccc23)CCO1
745	745	CHEMBL1738764	P54760	363	Cc1ccc(CO)cc1N(c1ccnc(Nc2cc(N3CCOCC3)cc(S(C)(=O)=O)c2)n1)C(C)C
746	746	CHEMBL207228	P45983	4641	Cc1nn(C)c2c1c(=O)c1cc(Cl)ccc1n2O
747	747	CHEMBL487738	P24941	3959	NS(=O)(=O)c1ccc(Nc2cncc(Cl)n2)cc1
748	748	CHEMBL258805	P24941	3861	COc1ccc2c(c1)/C(=C/c1cnc[nH]1)C(=O)N2
749	749	CHEMBL2062803	O60674	3676	CS(=O)(=O)c1ccc(-c2cccn3nc(Nc4ccc(N5CCOCC5)cc4)nc23)cc1
750	750	CHEMBL323594	P24941	3957	Cc1cc(NC(=O)c2ccc(Br)cc2)n[nH]1
751	751	CHEMBL1097142	P08581	2978	Nc1cc(Oc2ccc(Nc3ncccc3C(=O)Nc3ccc(F)cc3F)cc2F)ccn1
752	752	CHEMBL327127	P00519	1089	Cn1c(=O)c(-c2c(Cl)cccc2Cl)cc2cnc(Nc3cccc(CO)c3)nc21
753	753	CHEMBL249441	O14757	1632	NCCCc1cc2c(-c3cccc(O)c3)c[nH]c(=O)c2c2cc(-c3cn[nH]c3)ccc12
754	754	CHEMBL2029678	P08581	3016	COCCOc1cnc2ccc([C@H](C)n3nnc4ccn(-c5cc(C)ns5)c(=O)c43)cc2c1
755	755	CHEMBL1171204	Q16539	5224	Cc1ccccc1C(=O)c1c[nH]c(C(=O)NCc2ccco2)c1
756	756	CHEMBL514554	Q05397	13316	CS(=O)(=O)c1cccc(CNc2nc(Nc3ccc4c(c3)CCC(=O)N4)ncc2C(F)(F)F)c1
757	757	CHEMBL495727	O60674	8047	O=C(Nc1c[nH]nc1-c1nc2ccc(CN3CCOCC3)cc2[nH]1)NC1CC1
758	758	CHEMBL1684984	P48736	9231	CS(=O)(=O)N1CCc2c(-c3cnc(N)nc3)nc(N3CCOCC3)nc21
