# Supplementary material for: Explainability Methods from Machine Learning Detect Important Drugs’ Atoms in Drug-Target Interactions
Source: J Chem Inf Model. 2026 Apr 15;66(8):4947–61. doi: 10.1021/acs.jcim.6c00037 (PMC13126640; doi:10.1021/acs.jcim.6c00037)
Supplement: Supplementary file 5 [file ci6c00037_si_007.csv]

	Unnamed: 0	Drug_id	Target_ID	structure_ID	smiles
0	0	NDAUXUAQIAJITI-LBPRGKRZSA-N	P07550	7DHI	CC(C)(C)NC[C@@H](C1=CC(=C(C=C1)O)CO)O
1	1	IPSYPUKKXMNCNQ-PFHKOEEOSA-N	P0DMS8	8X17	CNC(=O)[C@@H]1[C@H]([C@H]([C@@H](O1)N2C=NC3=C2N=C(N=C3NCC4=CC(=CC=C4)I)Cl)O)O
2	2	FSRSEANZUZHDHK-UHFFFAOYSA-N	Q9H3N8	8JXW	CN1CCN(CC1)C2=NC3=C(C=C(C=C3)Cl)OC4=CC=CC=C42
3	3	KPJZHOPZRAFDTN-ZRGWGRIASA-N	P41595	6DRZ	CC[C@@H](CO)NC(=O)[C@H]1CN([C@@H]2CC3=CN(C4=CC=CC(=C34)C2=C1)C)C
4	4	VVBFISAUNSXQGZ-UHFFFAOYSA-N	P25105	5ZKP	CC(C)C1=CC(=C(C(=C1)C(C)C)C2=CSC(=N2)N(CCN(C)C)CC3=CN=CC=C3)C(C)C
5	5	WAXQNWCZJDTGBU-UHFFFAOYSA-N	P25103	6HLP	CC1=CC=CC=C1C2=CC(=NC=C2N(C)C(=O)C(C)(C)C3=CC(=CC(=C3)C(F)(F)F)C(F)(F)F)N4CCN(CC4)C
6	6	LNEPOXFFQSENCJ-UHFFFAOYSA-N	P14416	6LUQ	C1CN(CCC1(C2=CC=C(C=C2)Cl)O)CCCC(=O)C3=CC=C(C=C3)F
7	7	RYYVLZVUVIJVGH-UHFFFAOYSA-N	P29274	3RFM	CN1C=NC2=C1C(=O)N(C(=O)N2C)C
8	8	OFCLARYYBGKCHN-UHFFFAOYSA-N	P48039	6ME3	CC(=O)NCCC1=C(NC2=C1C=C(C=C2)OC)C3=CC=CC=C3
9	9	OFCLARYYBGKCHN-UHFFFAOYSA-N	P49286	6ME6	CC(=O)NCCC1=C(NC2=C1C=C(C=C2)OC)C3=CC=CC=C3
10	10	UCTWMZQNUQWSLP-VIFPVBQESA-N	P07550	4LDO	CNC[C@@H](C1=CC(=C(C=C1)O)O)O
11	11	UCTWMZQNUQWSLP-VIFPVBQESA-N	P08913	9CBL	CNC[C@@H](C1=CC(=C(C=C1)O)O)O
12	12	UCTWMZQNUQWSLP-VIFPVBQESA-N	P35348	8THL	CNC[C@@H](C1=CC(=C(C=C1)O)O)O
13	13	PJMPHNIQZUBGLI-UHFFFAOYSA-N	P35372	8EF5	CCC(=O)N(C1CCN(CC1)CCC2=CC=CC=C2)C3=CC=CC=C3
14	14	QASFUMOKHFSJGL-LAFRSMQTSA-N	Q99835	4O9R	C[C@H]1C[C@@H]2[C@H]([C@H]([C@]3(O2)CC[C@H]4[C@@H]5CC=C6C[C@H](CC[C@@]6([C@H]5CC4=C3C)C)O)C)NC1
15	19	GJPICJJJRGTNOD-UHFFFAOYSA-N	P24530	5XPR	CC(C)(C)C1=CC=C(C=C1)S(=O)(=O)NC2=C(C(=NC(=N2)C3=NC=CC=N3)OCCO)OC4=CC=CC=C4OC
16	20	HNPFPERDNWXAGS-NFVOFSAMSA-N	P43088	8IQ6	C1[C@H]([C@@H]([C@H]([C@H]1O)C/C=C\CCCC(=O)O)CC[C@H](CCC2=CC=CC=C2)O)O
17	21	JYTNQNCOQXFQPK-MRXNPFEDSA-N	O43613	4ZJ8	C[C@@H]1CCN(CCN1C(=O)C2=C(C=CC(=C2)C)N3N=CC=N3)C4=NC5=C(O4)C=CC(=C5)Cl
18	22	JYTNQNCOQXFQPK-MRXNPFEDSA-N	O43614	4S0V	C[C@@H]1CCN(CCN1C(=O)C2=C(C=CC(=C2)C)N3N=CC=N3)C4=NC5=C(O4)C=CC(=C5)Cl
19	23	JRWROCIMSDXGOZ-UHFFFAOYSA-N	P51686	5LWE	CC(C)(C)C1=CC=C(C=C1)S(=O)(=O)NC2=C(C=C(C=C2)Cl)C(=O)C3=CC=[N+](C=C3)[O-]
20	24	YJYPHIXNFHFHND-UHFFFAOYSA-N	P48039	6ME5	CC(=O)NCCC1=CC=CC2=C1C=C(C=C2)OC
21	25	OIRDTQYFTABQOQ-KQYNXXCUSA-N	P30542	6D9H	C1=NC2=C(C(=N1)N)N=CN2[C@H]3[C@@H]([C@@H]([C@H](O3)CO)O)O
22	26	OIRDTQYFTABQOQ-KQYNXXCUSA-N	P29274	2YDO	C1=NC2=C(C(=N1)N)N=CN2[C@H]3[C@@H]([C@@H]([C@H](O3)CO)O)O
23	29	TVURRHSHRRELCG-CYBMUJFWSA-N	P21728	7CKW	C1CNC[C@@H](C2=CC(=C(C(=C21)Cl)O)O)C3=CC=C(C=C3)O
24	30	YEEZWCHGZNKEEK-UHFFFAOYSA-N	Q9Y271	6RZ5	CC1=CC=CC=C1S(=O)(=O)NC(=O)C2=CC(=C(C=C2)CC3=CN(C4=C3C=C(C=C4)NC(=O)OC5CCCC5)C)OC
25	32	QZAYGJVTTNCVMB-UHFFFAOYSA-N	Q13639	7XT8	C1=CC2=C(C=C1O)C(=CN2)CCN
26	33	QZAYGJVTTNCVMB-UHFFFAOYSA-N	P28221	7E32	C1=CC2=C(C=C1O)C(=CN2)CCN
27	36	DKGZKTPJOSAWFA-UHFFFAOYSA-N	P14416	7DFP	C1CN(CCC12C(=O)NCN2C3=CC=CC=C3)CCCC(=O)C4=CC=C(C=C4)F
28	37	ZLVXBBHTMQJRSX-VMGNSXQWSA-N	P41145	4DJH	C[C@H]1CN(CC[C@@]1(C)C2=CC(=CC=C2)O)C[C@H](C(C)C)NC(=O)[C@H]3CC4=C(CN3)C=C(C=C4)O
29	38	KJPHTXTWFHVJIG-UHFFFAOYSA-N	O43613	6TOD	CCN(CC1=CN=CC=C1)C(=O)CN(C2=CN=C(C=C2)OC)S(=O)(=O)C3=CC=CC=C3C
30	39	KJPHTXTWFHVJIG-UHFFFAOYSA-N	O43614	5WQC	CCN(CC1=CN=CC=C1)C(=O)CN(C2=CN=C(C=C2)OC)S(=O)(=O)C3=CC=CC=C3C
31	42	OZVBMTJYIDMWIL-AYFBDAFISA-N	P14416	6VMS	CC(C)C[C@H]1C(=O)N2CCC[C@H]2[C@]3(N1C(=O)[C@](O3)(C(C)C)NC(=O)[C@H]4CN([C@@H]5CC6=C(NC7=CC=CC(=C67)C5=C4)Br)C)O
32	43	NFHRQQKPEBFUJK-HSZRJFAPSA-N	P32238	7F8Y	CN1C2=CC=CC=C2C(=N[C@@H](C1=O)NC(=O)C3=CC4=CC=CC=C4N3)C5=CC=CC=C5
33	44	XYLJNLCSTIOKRM-UHFFFAOYSA-N	P08913	7EJ8	C1CN=C(N1)NC2=C(C3=NC=CN=C3C=C2)Br
34	45	GHBCIXGRCZIPNQ-MHZLTWQESA-N	P50052	7JNI	COC1=C(C2=C(CN([C@@H](C2)C(=O)O)C(=O)C(C3=CC=CC=C3)C4=CC=CC=C4)C=C1)OCC5=CC=CC=C5
35	46	CTXLUMAOXBULOZ-BKVRKCTKSA-N	Q9Y5Y4	7M8W	CCCCC[C@](C)(/C=C/[C@@H]1[C@H]([C@H](CC1=O)O)C/C=C\CCCC(=O)O)O
36	47	YOILXOMTHPUMRG-TZMCWYRMSA-N	P35462	7CMV	CCCN1CCO[C@H]2[C@H]1COC3=C2C=C(C=C3)O
37	48	VNYSSYRCGWBHLG-AMOLWHMGSA-N	Q15722	7VKT	CCCCC/C=C\C[C@H](/C=C/C=C/C=C\[C@H](CCCC(=O)O)O)O
38	49	CJHXBFSJXDUJHP-UHFFFAOYSA-N	Q8TDS4	7XK2	CC(C)(CC1=NC(=NO1)C2=NC=C(C=C2)O)C(=O)NC3=C(CCCC3)C(=O)O
39	50	FWJRVGZWNDOOFH-OAHLLOKOSA-N	P21453	3V2W	CCCCCCC1=CC(=CC=C1)NC(=O)[C@@H](CCP(=O)(O)O)N
40	52	DNTVJEMGHBIUMW-IBGZPJMESA-N	P47871	5EE7	C[C@@H](C1=CC=C(C=C1)C(=O)NCCC(=O)O)N2C(=CC(=N2)C3=CC(=CC(=C3)Cl)Cl)C4=CC5=C(C=C4)C=C(C=C5)OC
41	53	FJDDSMSDZHURBJ-UHFFFAOYSA-N	P48039	6ME4	CC(=O)NCCC1=C(NC2=C1C=C(C=C2)OC)I
42	54	UNBRKDKAWYKMIV-QWQRMKEZSA-N	P41595	6DRY	CC[C@@H](CO)NC(=O)[C@H]1CN([C@@H]2CC3=CNC4=CC=CC(=C34)C2=C1)C
43	55	SZDVFUZKFPGYEK-WOJBJXKFSA-N	P21554	5XRA	CC1=CC[C@@H]2[C@@H](C1)C3=C(C=C(C=C3O)C(C)(C)CCCCCCBr)OC2(C)C
44	57	AKMNUCBQGHFICM-UHFFFAOYSA-N	O43613	6TQ7	CC1=NC2=C(O1)C=C(C=C2)NC(=O)NC3=C4C(=NC=C3)C=CC=N4
45	58	RAPZEAPATHNIPO-UHFFFAOYSA-N	P28223	6A93	CC1=C(C(=O)N2CCCCC2=N1)CCN3CCC(CC3)C4=NOC5=C4C=CC(=C5)F
46	59	RAPZEAPATHNIPO-UHFFFAOYSA-N	P14416	6CM4	CC1=C(C(=O)N2CCCCC2=N1)CCN3CCC(CC3)C4=NOC5=C4C=CC(=C5)F
47	60	NTYJJOPFIAHURM-UHFFFAOYSA-N	P25021	8POK	C1=C(NC=N1)CCN
48	63	NTYJJOPFIAHURM-UHFFFAOYSA-N	Q9H3N8	7YFC	C1=C(NC=N1)CCN
49	64	PLVGDGRBPMVYPB-FDUHJNRSSA-N	P30559	6TPK	CC[C@H](C)[C@@H]1C(=O)N[C@@H](C(=O)N1[C@H](C2=COC(=N2)C)C(=O)N3CCOCC3)C4CC5=CC=CC=C5C4
50	65	MEDBIJOVZJEMBI-YOEHRIQHSA-N	P35372	8EFO	C[C@@H](CC1=CSC=C1)NC(=O)NC[C@H](CC2=CC=C(C=C2)O)N(C)C
51	66	VAYOSLLFUXYJDT-RDTXWAMCSA-N	P28223	6WGT	CCN(CC)C(=O)[C@H]1CN([C@@H]2CC3=CNC4=CC=CC(=C34)C2=C1)C
52	67	VAYOSLLFUXYJDT-RDTXWAMCSA-N	P41595	5TVN	CCN(CC)C(=O)[C@H]1CN([C@@H]2CC3=CNC4=CC=CC(=C34)C2=C1)C
53	68	VAYOSLLFUXYJDT-RDTXWAMCSA-N	P08908	8FYT	CCN(CC)C(=O)[C@H]1CN([C@@H]2CC3=CNC4=CC=CC(=C34)C2=C1)C
54	70	SUQZCEUKWPKXEE-UHFFFAOYSA-N	O43614	6TPN	COC1=C(N=CC(=C1)N2C(=O)N(C3=C(S2(=O)=O)C=CC=N3)CC4=C(C=C(C=C4F)F)F)OC
55	72	BKRGVLQUQGGVSM-KBXCAEBGSA-N	P28223	7WC7	CCN(CC)C(=O)N[C@@H]1CN([C@@H]2CC3=CNC4=CC=CC(=C34)C2=C1)C
56	73	BKRGVLQUQGGVSM-KBXCAEBGSA-N	P41595	6DRX	CCN(CC)C(=O)N[C@@H]1CN([C@@H]2CC3=CNC4=CC=CC(=C34)C2=C1)C
57	74	HQVHOQAKMCMIIM-HXUWFJFHSA-N	P34972	6PT0	CC1=C(C2=C3N1[C@@H](COC3=CC=C2)CN4CCOCC4)C(=O)C5=CC=CC6=CC=CC=C65
58	75	KEUJAGGJGBWRFC-UHFFFAOYSA-N	P29274	5OLV	CC(C)(C)CC(=O)NC1=C(C=C(C=C1F)C(=O)NC2=NC=CS2)F
59	76	BPZSYCZIITTYBL-YJYMSZOUSA-N	P07550	7BZ2	C[C@H](CC1=CC=C(C=C1)OC)NC[C@@H](C2=CC(=C(C=C2)O)NC=O)O
60	77	SORFNYWLKDSNNF-UHFFFAOYSA-N	P29274	3UZA	CC1=CC(=CC(=N1)C)C2=C(N=C(N=N2)N)C3=CC=CC=C3
61	78	NMVWLEUONAKGCD-SMWKGLLFSA-N	P47900	4XNW	CNC1=NC(=NC2=C1N=CN2[C@H]3C[C@@H]([C@]4([C@@H]3C4)COP(=O)(O)O)OP(=O)(O)O)I
62	79	HVAUUPRFYPCOCA-AREMUKBSSA-N	P25105	8XYD	CCCCCCCCCCCCCCCCOC[C@H](COP(=O)([O-])OCC[N+](C)(C)C)OC(=O)C
63	80	CGDZXLJGHVKVIE-DNVCBOLYSA-N	Q16602	3N7R	C1C[C@H](C(=O)N(C[C@@H]1C2=C(C(=CC=C2)F)F)CC(F)(F)F)NC(=O)N3CCC(CC3)N4C5=C(NC4=O)N=CC=C5
64	81	FJCRAYWNOXUYOO-UHFFFAOYSA-N	P08908	8FYE	COC1=C(C2=C(C=C1)NC=C2CCN3CCCC3)F
65	84	JTARFZSNUAGHRB-UHFFFAOYSA-N	O43613	6TQ9	CC1=NC2=C(C=C(C=C2C(=C1)NC(=O)NC3=CC=C(C=C3)N(C)C)F)F
66	85	JADDQZYHOWSFJD-FLNNQWSLSA-N	P29274	2YDV	CCNC(=O)[C@@H]1[C@H]([C@H]([C@@H](O1)N2C=NC3=C2N=CN=C3N)O)O
67	86	JADDQZYHOWSFJD-FLNNQWSLSA-N	P29275	7XY7	CCNC(=O)[C@@H]1[C@H]([C@H]([C@@H](O1)N2C=NC3=C2N=CN=C3N)O)O
68	87	XTTZERNUQAFMOF-QMMMGPOBSA-N	P28335	8DPF	C[C@H]1CNCCC2=C1C=C(C=C2)Cl
69	88	IQVRBWUUXZMOPW-PKNBQFBNSA-N	P29274	8GNG	CCN1C2=C(C(=O)N(C1=O)CC)N(C(=N2)/C=C/C3=CC(=C(C=C3)OC)OC)C
70	89	UYDYJFWSPRQEAX-KRWDZBQOSA-N	P49682	8HNN	CC[C@H]1CN(CCN1C2CCN(CC2)CC3=CC=C(C=C3)Cl)C4=NC(=C(N=C4Cl)C(=O)N)N
71	90	PHMGZAICAOYEAF-UHFFFAOYSA-N	P11229	6ZFZ	CCCCC1CCN(CC1)CCCN2C(=O)CCC3=CC=CC=C32
72	91	XNBRWUQWSKXMPW-UHFFFAOYSA-N	P29274	5OLO	CC1(CCN(CC1)C(=O)NC2=NC3=C(C=CC(=C3S2)N4CCOCC4)OC)O
73	92	NNFUWNLENRUDHR-HKBQPEDESA-N	P30550	7W41	C[C@](CC1=CNC2=CC=CC=C21)(C(=O)NCC3(CCCCC3)C4=NC=C(C=C4)OC)NC(=O)NC5=CC=C(C=C5)[N+](=O)[O-]
74	93	LMBFVVBQYYWDKN-INIZCTEOSA-N	Q92847	6KO5	CC1=NC2=C(C(=O)N1C[C@H]3CCCN(C3)C(C)C)N=C(C=C2)OC4=C(C=C(C=C4)Br)F
75	94	FASDKYOPVNHBLU-ZETCQYMHSA-N	P35462	7CMU	CCCN[C@H]1CCC2=C(C1)SC(=N2)N
76	95	NPFDWHQSDBWQLH-QZTJIDSGSA-N	O43613	6TP6	C[C@@H]1CC[C@H](CN1C(=O)C2=C(C=CC(=C2)C)C3=NC=CC=N3)COC4=NC=C(C=C4)F
77	96	BZCALJIHZVNMGJ-HSZRJFAPSA-N	O14842	4PHU	CC1=CC(=CC(=C1C2=CC(=CC=C2)COC3=CC4=C(C=C3)[C@@H](CO4)CC(=O)O)C)OCCCS(=O)(=O)C
78	97	GHWJEDJMOVUXEC-CYBMUJFWSA-N	P21728	7JV5	C1CNC[C@@H](C2=CC(=C(C(=C21)Cl)O)O)C3=CC=CC=C3
79	98	BPQMGSKTAYIVFO-UHFFFAOYSA-N	Q99835	5L7I	CS(=O)(=O)C1=CC(=C(C=C1)C(=O)NC2=CC(=C(C=C2)Cl)C3=CC=CC=N3)Cl
80	100	VLZBRVJVCCNPRJ-KPHUOKFYSA-N	Q14832	3SM9	C1[C@@H]([C@H]1[C@@](CC2C3=CC=CC=C3OC4=CC=CC=C24)(C(=O)O)N)C(=O)O
81	101	VLZBRVJVCCNPRJ-KPHUOKFYSA-N	P31422	8TR0	C1[C@@H]([C@H]1[C@@](CC2C3=CC=CC=C3OC4=CC=CC=C24)(C(=O)O)N)C(=O)O
82	104	VLZBRVJVCCNPRJ-KPHUOKFYSA-N	Q14416	7MTQ	C1[C@@H]([C@H]1[C@@](CC2C3=CC=CC=C3OC4=CC=CC=C24)(C(=O)O)N)C(=O)O
83	105	CEUORZQYGODEFX-UHFFFAOYSA-N	P28223	7VOE	C1CC(=O)NC2=C1C=CC(=C2)OCCCCN3CCN(CC3)C4=C(C(=CC=C4)Cl)Cl
84	106	CEUORZQYGODEFX-UHFFFAOYSA-N	P08908	7E2Z	C1CC(=O)NC2=C1C=CC(=C2)OCCCCN3CCN(CC3)C4=C(C(=CC=C4)Cl)Cl
85	107	AHFLGPTXSIRAQK-UHFFFAOYSA-N	P47900	4XNV	CC(C)(C)C1=CC=CC=C1OC2=C(C=CC=N2)NC(=O)NC3=CC=C(C=C3)OC(F)(F)F
86	108	KFQYTPMOWPVWEJ-INIZCTEOSA-N	P14416	8IRS	CCCN(CCC1=CC=CS1)[C@H]2CCC3=C(C2)C=CC=C3O
87	109	KFQYTPMOWPVWEJ-INIZCTEOSA-N	P21728	8IRR	CCCN(CCC1=CC=CS1)[C@H]2CCC3=C(C2)C=CC=C3O
88	110	KFQYTPMOWPVWEJ-INIZCTEOSA-N	P21918	8IRV	CCCN(CCC1=CC=CS1)[C@H]2CCC3=C(C2)C=CC=C3O
89	111	KFQYTPMOWPVWEJ-INIZCTEOSA-N	P35462	8IRT	CCCN(CCC1=CC=CS1)[C@H]2CCC3=C(C2)C=CC=C3O
90	112	PWTBZOIUWZOPFT-UHFFFAOYSA-N	P29274	3EML	C1=COC(=C1)C2=NN3C(=NC(=NC3=N2)NCCC4=CC=C(C=C4)O)N
91	113	ZOTHAEBAWXWVID-HXEFRTELSA-N	P29274	3QAK	CCNC(=O)[C@@H]1[C@H]([C@H]([C@@H](O1)N2C=NC3=C2N=C(N=C3NCC(C4=CC=CC=C4)C5=CC=CC=C5)C(=O)NCCNC(=O)NC6CCN(CC6)C7=CC=CC=N7)O)O
92	114	WIYUZYBFCWCCQJ-IFKAHUTRSA-N	P41143	4N6H	C1CC1CN2CC[C@]34[C@@H]5C6=C(C[C@]3([C@H]2CC7=C4C(=C(C=C7)O)O5)O)C8=CC=CC=C8N6
93	115	WIYUZYBFCWCCQJ-IFKAHUTRSA-N	P32300	4EJ4	C1CC1CN2CC[C@]34[C@@H]5C6=C(C[C@]3([C@H]2CC7=C4C(=C(C=C7)O)O5)O)C8=CC=CC=C8N6
94	116	YSOWRGMLMZQSBX-AVUIYAGVSA-N	Q14832	5CNM	C1[C@H]([C@H]2[C@@H]([C@H]2[C@@]1(C(=O)O)N)C(=O)O)SC3=NC=NN3
95	117	YSOWRGMLMZQSBX-AVUIYAGVSA-N	Q14416	5CNJ	C1[C@H]([C@H]2[C@@H]([C@H]2[C@@]1(C(=O)O)N)C(=O)O)SC3=NC=NN3
96	119	MWDVCHRYCKXEBY-LBPRGKRZSA-N	Q6DWJ6	7VUG	C[C@@H](C1=CC=CC=C1)NC(=O)CNC(=O)C2=CC(=CC=C2)Cl
97	120	HJUAKZYKCANOOZ-OAHLLOKOSA-N	P41145	8DZR	COC(=O)N1CCN([C@@H](C1)CN2CCCC2)C(=O)CC3=CC(=C(C=C3)Cl)Cl
98	121	WOHRHWDYFNWPNG-UHFFFAOYSA-N	P43116	7CX4	CC(C)(C)C1=CC=C(C=C1)CN(CC2=CC(=CC=C2)OCC(=O)O)S(=O)(=O)C3=CN=CC=C3
99	122	QZUDBNBUXVUHMW-UHFFFAOYSA-N	Q9H3N8	8JXV	CN1CCN(CC1)C2=NC3=C(C=CC(=C3)Cl)NC4=CC=CC=C42
100	123	MUGXRYIUWFITCP-PGRDOPGGSA-N	O43613	6TOT	CC1=NC(=NC=C1OC[C@]2(C[C@H]2C(=O)NC3=NC=C(C=C3)F)C4=CC(=CC=C4)F)C
101	124	MUGXRYIUWFITCP-PGRDOPGGSA-N	O43614	7XRR	CC1=NC(=NC=C1OC[C@]2(C[C@H]2C(=O)NC3=NC=C(C=C3)F)C4=CC(=CC=C4)F)C
102	125	XGZZHZMWIXFATA-UEZBDDGYSA-N	P41145	7YIT	CN([C@@H]1CC[C@]2([C@H]3CC4=C5[C@]2([C@H]1OC5=C(C=C4)O)CCN3CC6CC6)O)C(=O)/C=C/C7=COC=C7
103	127	LRFKWQGGENFBFO-IBGZPJMESA-N	P21453	7EO2	CCCCCCCCC1=CC=C(C=C1)CC[C@](CO)(COP(=O)(O)O)N
104	128	LRFKWQGGENFBFO-IBGZPJMESA-N	Q99500	7EW2	CCCCCCCCC1=CC=C(C=C1)CC[C@](CO)(COP(=O)(O)O)N
105	129	KFVUSZPWUZBAPF-AGQYDFLVSA-N	P41145	8DZP	C[C@@]12CC[C@H]3C(=O)O[C@@H](C[C@@]3([C@H]1C(=O)[C@H](C[C@H]2C(=O)OC)OCOC)C)C4=COC=C4
106	130	YLXDSYKOBKBWJQ-LBPRGKRZSA-N	P48039	6ME2	CCC(=O)NCC[C@@H]1CCC2=C1C3=C(C=C2)OCC3
107	132	JUQLTPCYUFPYKE-UHFFFAOYSA-N	P28335	6BQH	CC1=C(C(=O)N2C=CSC2=N1)CCN3CCC(=C(C4=CC=C(C=C4)F)C5=CC=C(C=C5)F)CC3
108	133	PEHSVUKQDJULKE-UHFFFAOYSA-N	Q9Y5N1	8YN6	C1=C(NC=N1)CCSC(=N)N
109	134	PEHSVUKQDJULKE-UHFFFAOYSA-N	Q9H3N8	7YFD	C1=C(NC=N1)CCSC(=N)N
110	135	OHRDCQFCAWLDBP-SBUREZEXSA-N	P41146	5DHH	CC1=CC=CC2=C1CC[C@@H](C[C@@H]2O)CN3CCC(CC3)C4=C(C=CC=C4Cl)Cl
111	137	DMNOVGJWPASQDL-OAQYLSRUSA-N	P35372	8EFB	COC1=C(SC=C1)CNCC[C@]2(CCOC3(C2)CCCC3)C4=CC=CC=N4
112	138	HDOZVRUNCMBHFH-UHFFFAOYSA-N	P28223	6A94	CN(C)CCOC1=CC2=CC=CC=C2SC3=C1C=C(C=C3)Cl
113	139	HLCHESOMJVGDSJ-LOYHVIPDSA-N	P32245	7F58	C1CCC(CC1)C2(CCN(CC2)C(=O)[C@@H](CC3=CC=C(C=C3)Cl)NC(=O)[C@H]4CC5=CC=CC=C5CN4)CN6C=NC=N6
114	140	CTEGQKDJTBWFHW-UHFFFAOYSA-N	P08173	7TRP	CC1=C2C(=C(SC2=NC(=C1Cl)OC)C(=O)NC3CC3)N
115	141	CANCTKXGRVNXFP-OAHLLOKOSA-N	Q9Y5Y4	6D27	CN([C@@H]1CCC2=C(C1)C3=CC=CC=C3N2CC(=O)O)S(=O)(=O)C4=CC=C(C=C4)F
116	142	DTQNEFOKTXXQKV-HKUYNNGSSA-N	P25103	6HLL	COC1=CC=CC=C1CN[C@H]2CCCN[C@H]2C3=CC=CC=C3
117	143	OGHNVEJMJSYVRP-KRWDZBQOSA-N	P07550	6PS3	COC1=CC=CC=C1OCCNC[C@@H](COC2=CC=CC3=C2C4=CC=CC=C4N3)O
118	144	VYFYYTLLBUKUHU-UHFFFAOYSA-N	P14416	8TZQ	C1=CC(=C(C=C1CCN)O)O
119	145	VYFYYTLLBUKUHU-UHFFFAOYSA-N	P21728	7CKZ	C1=CC(=C(C=C1CCN)O)O
120	146	UMUPQWIGCOZEOY-JOCHJYFZSA-N	Q92847	7NA8	CC(C)(C(=O)N[C@H](COCC1=CC=CC=C1)C(=O)N2CCC3(CC2)CN(C4=CC=CC=C34)S(=O)(=O)C)N
121	148	CFMRIVODIXTERW-BDTNDASRSA-N	P34972	8GUS	CCCCCCC(C)(C)C1=CC(=C(C(=C1)OC)[C@H]2C=C([C@H]3C[C@@H]2C3(C)C)CO)OC
122	149	JOLJIIDDOBNFHW-UHFFFAOYSA-N	P08173	8FX5	CCCCCCOC1=NSN=C1C2=CCCN(C2)C
123	151	PAOANWZGLPPROA-RQXXJAGISA-N	P29274	4UG2	CCNC(=O)[C@@H]1[C@H]([C@H]([C@@H](O1)N2C=NC3=C2N=C(N=C3N)NCCC4=CC=C(C=C4)CCC(=O)O)O)O
124	152	BLJRIMJGRPQVNF-JTQLQIEISA-N	P07550	3D4S	CC(C)(C)NC[C@@H](COC1=NSN=C1N2CCOCC2)O
125	153	LQANGKSBLPMBTJ-BRSNVKEHSA-N	P21731	8XJO	CCCCC[C@@H](/C=C/[C@H]1[C@H]2C[C@@H]([C@@H]1C/C=C\CCCC(=O)O)CO2)O
126	154	MIQNXKWDQRNHAU-UHFFFAOYSA-N	Q14833	8JD5	CC1=NC(=NC=C1)NC2=NC(=C(S2)C)C3=CNN=C3
127	155	HQSBCDPYXDGTCL-UHFFFAOYSA-N	P29274	5OLH	CC1=C(C=CC(=C1)CN2C3=NC(=NC(=C3N=N2)C4=CC=CO4)N)N
128	156	HYOGJHCDLQSAHX-UHFFFAOYSA-N	Q14416	7E9G	CCCCN1C=CC(=C(C1=O)Cl)N2CCC(CC2)C3=CC=CC=C3
129	158	UCAIEVHKDLMIFL-UHFFFAOYSA-N	Q9H3N8	8JXX	C1=CC(=CC=C1CN=C(N)SCCCC2=CN=CN2)Cl
130	159	WYWIFABBXFUGLM-UHFFFAOYSA-N	P08913	7EJK	CC1=CC(=C(C(=C1CC2=NCCN2)C)O)C(C)(C)C
131	160	WYWIFABBXFUGLM-UHFFFAOYSA-N	P35348	7YM8	CC1=CC(=C(C(=C1CC2=NCCN2)C)O)C(C)(C)C
132	161	QVJVMNUTCGTBCH-ZDUSSCGKSA-N	P07550	3NY9	CCOC(=O)C1=C(C2=C(O1)C=CC=C2OC[C@H](CNC(C)C)O)C
133	162	OJQMKCBWYCWFPU-UHFFFAOYSA-N	P43119	8X79	CC(C)N(CCCCOCC(=O)O)C1=CN=C(C(=N1)C2=CC=CC=C2)C3=CC=CC=C3
134	163	WQTKNBPCJKRYPA-OAQYLSRUSA-N	P49682	8K2W	CCOC1=CC=C(C=C1)N2C(=O)C3=C(N=CC=C3)N=C2[C@@H](C)N(CC4=CN=CC=C4)C(=O)CC5=CC=C(C=C5)OC(F)(F)F
135	164	AADCDMQTJNYOSS-LBPRGKRZSA-N	P35462	3PBL	CCC1=CC(=C(C(=C1O)C(=O)NC[C@@H]2CCCN2CC)OC)Cl
136	165	ZHUZHTHIEMXLRA-UHFFFAOYSA-N	P29274	3UZC	C1=CC=C(C=C1)C2=C(N=NC(=N2)N)C3=CC(=C(C=C3)O)Cl
137	166	AQHHHDLHHXJYJD-AWEZNQCLSA-N	P07550	6PS5	CC(C)NC[C@@H](COC1=CC=CC2=CC=CC=C21)O
138	167	FVMKJEVPLWCLMC-UHFFFAOYSA-N	P29274	6ZDR	CCCC1=C(C=C2C(=C1)C(=O)C(=CO2)C3=NC(=CS3)C)OC(=O)C
139	168	WLMZTKAZJUWXCB-KQYNXXCUSA-N	Q9H244	4PXZ	CSC1=NC2=C(C(=N1)N)N=CN2[C@H]3[C@@H]([C@@H]([C@H](O3)COP(=O)(O)OP(=O)(O)O)O)O
140	169	PXGPLTODNUVGFL-YNNPMVKQSA-N	P43088	8IUK	CCCCC[C@@H](/C=C/[C@H]1[C@@H](C[C@@H]([C@@H]1C/C=C\CCCC(=O)O)O)O)O
141	170	XCGSFFUVFURLIX-VFGNJEKYSA-N	P28222	4IAR	C[C@@]1(C(=O)N2[C@H](C(=O)N3CCC[C@H]3[C@@]2(O1)O)CC4=CC=CC=C4)NC(=O)[C@H]5CN([C@@H]6CC7=CNC8=CC=CC(=C78)C6=C5)C
142	171	XCGSFFUVFURLIX-VFGNJEKYSA-N	P28335	6BQG	C[C@@]1(C(=O)N2[C@H](C(=O)N3CCC[C@H]3[C@@]2(O1)O)CC4=CC=CC=C4)NC(=O)[C@H]5CN([C@@H]6CC7=CNC8=CC=CC(=C78)C6=C5)C
143	172	XCGSFFUVFURLIX-VFGNJEKYSA-N	P41595	4IB4	C[C@@]1(C(=O)N2[C@H](C(=O)N3CCC[C@H]3[C@@]2(O1)O)CC4=CC=CC=C4)NC(=O)[C@H]5CN([C@@H]6CC7=CNC8=CC=CC(=C78)C6=C5)C
144	173	ZSTKHSQDNIGFLM-UHFFFAOYSA-N	P08908	8FY8	CN(C)CCC1=CNC2=C1C=C(C=C2)OC
145	174	XEYBRNLFEZDVAW-ARSRFYASSA-N	P35408	7D7M	CCCCC[C@@H](/C=C/[C@H]1[C@@H](CC(=O)[C@@H]1C/C=C\CCCC(=O)O)O)O
146	175	XEYBRNLFEZDVAW-ARSRFYASSA-N	P43116	7CX2	CCCCC[C@@H](/C=C/[C@H]1[C@@H](CC(=O)[C@@H]1C/C=C\CCCC(=O)O)O)O
147	176	XEYBRNLFEZDVAW-ARSRFYASSA-N	P43115	6AK3	CCCCC[C@@H](/C=C/[C@H]1[C@@H](CC(=O)[C@@H]1C/C=C\CCCC(=O)O)O)O
148	177	BDKXRZBYASMPGB-GMAHTHKFSA-N	P49682	8HNM	CC1([C@H]2CC=C([C@@H]1C2)C[N+](C)(C)CC3=CC=C(C=C3)C4=CC=CC=C4Br)C
149	178	XEDHVZKDSYZQBF-UHFFFAOYSA-N	P30939	7EXD	CN1CCC(CC1)C(=O)C2=NC(=CC=C2)NC(=O)C3=C(C=C(C=C3F)F)F
150	179	VTAARTQTOOYTES-RGDLXGNYSA-N	Q14832	4XAR	C1C[C@]([C@H]2[C@@H]1[C@@H]2C(=O)O)(C(=O)O)N
151	181	WKZLNEWVIAGNAW-UHFFFAOYSA-N	P47898	7UM5	C1=CC2=C(C=C1C(=O)N)C(=CN2)CCN
152	182	WKZLNEWVIAGNAW-UHFFFAOYSA-N	P34969	7XTC	C1=CC2=C(C=C1C(=O)N)C(=CN2)CCN
153	183	ZBGXUVOIWDMMJE-QHNZEKIYSA-N	P25116	3VW7	CCOC(=O)N[C@@H]1CC[C@@H]2[C@@H](C1)C[C@@H]3[C@H]([C@H]2/C=C/C4=NC=C(C=C4)C5=CC(=CC=C5)F)[C@H](OC3=O)C
154	185	ITIXDWVDFFXNEG-JHOUSYSJSA-N	Q16602	3N7R	C1CN(CCC1N2CC3=CC=CC=C3NC2=O)C(=O)N[C@H](CC4=CC(=C(C(=C4)Br)O)Br)C(=O)N[C@@H](CCCCN)C(=O)N5CCN(CC5)C6=CC=NC=C6
155	186	OIPILFWXSMYKGL-UHFFFAOYSA-N	P08173	7TRS	CC(=O)OCC[N+](C)(C)C
156	187	OIPILFWXSMYKGL-UHFFFAOYSA-N	P08172	7T8X	CC(=O)OCC[N+](C)(C)C
157	188	HEAUOKZIVMZVQL-VWLOTQADSA-N	P30968	7BR3	CC1=C(C(=O)N(C(=O)N1CC2=C(C=CC=C2F)C(F)(F)F)C[C@@H](C3=CC=CC=C3)NCCCC(=O)O)C4=C(C(=CC=C4)OC)F
158	189	UWHDLFOAIARROU-XMMPIXPASA-N	P41146	5DHG	C1C[C@@H](N(C1)CC2=CC=CC=C2)C(=O)NCCCN3CCC(CC3)C4=C(C=CC=C4Cl)Cl
159	190	HYBZWVLPALMACV-KRWDZBQOSA-N	O43613	4ZJC	CC1=NC(=C(S1)C2=CC=CC=C2F)C(=O)N3CCC[C@H]3CC4=NN=C(O4)C5=CC=CC=C5
160	192	HUJXGQILHAUCCV-MOROJQBDSA-N	P0DMS8	8X16	CNC(=O)[C@@H]1[C@H]([C@H]([C@@H](O1)N2C=NC3=C2N=CN=C3NCC4=CC(=CC=C4)I)O)O
